# Supplementary material for: Microbial Communities and Diversities in Mudflat Sediments Analyzed Using a Modified Metatranscriptomic Method
Source: Front Microbiol. 2018 Jan 31;9:93. doi: 10.3389/fmicb.2018.00093 (PMC5797801; doi:10.3389/fmicb.2018.00093)
Supplement: DATA SHEET S1 — All the relative abundances of major archaeal, bacterial and eukaryotic taxa revealed by MT-SSU. Explanations for abbreviations of datasets are given in Figure 2. [file Data_Sheet_1.XLSX]

## Sheet: Bacteria
Taxonomy	Rank	S1M1	S1M2	S1M3	S1M4	S2M1	S2M2	S2M3	S2M4	S3M1	S3M2	S3M3	S3M4
Bacteria	Domain	99.7686	99.5146	99.4666	99.4826	99.4945	99.3279	99.3612	97.6402	99.4256	99.3409	98.9632	98.8031
Acidobacteria	phylum	2.20436	3.74106	4.90865	4.94184	3.59709	4.81703	5.06508	4.30875	3.94269	4.08146	4.18571	4.74072
Acidobacteria	class	0.621118	1.2261	1.67132	1.42399	0.894051	1.46024	1.36194	1.41818	1.4524	1.13374	1.25958	1.25692
AT-s3-28	order	0	0.0167385	0.0480791	0.0641797	0.0292447	0.070373	0.0753284	0.0513625	0.0326381	0.0190722	0.00909442	0.0266957
d142	order	0	0.00418463	0	0.00401123	0	0	0.00301314	0	0	0.00423828	0.00227361	0.00222464
Subgroup_13	order	0	0.00418463	0.00228948	0.00401123	0	0	0.00301314	0.0114139	0.00326381	0	0.00682082	0
Subgroup_17	order	0.219218	0.414278	0.652502	0.421179	0.284091	0.432794	0.310353	0.316736	0.407977	0.228867	0.316031	0.309226
Subgroup_18	order	0.0121788	0.112985	0.137369	0.100281	0.0417781	0.0985222	0.141617	0.214011	0.0620125	0.139863	0.125048	0.106783
Subgroup_19	order	0	0	0.00228948	0.00401123	0.00417781	0	0	0	0	0	0	0
Subgroup_2	order	0	0	0.00228948	0	0.00417781	0	0	0.00856042	0	0.00423828	0.00454721	0.00667393
Subgroup_20	order	0.0730727	0.133908	0.135079	0.124348	0.0501337	0.161858	0.066289	0.145527	0.0815954	0.0741698	0.131869	0.0778626
Subgroup_21	order	0.0243576	0.100431	0.116764	0.0882471	0.0417781	0.0668543	0.0813547	0.0913112	0.130553	0.114433	0.143237	0.12458
Subgroup_3	order	0.0852515	0.146462	0.185448	0.220618	0.246491	0.253343	0.310353	0.168355	0.42756	0.201318	0.161426	0.200218
AKIW659	family	0	0.00836925	0.00686845	0.0160449	0.0167112	0.0246305	0.0180788	0.0228278	0.00326381	0.00211914	0.00682082	0.00667393
GOUTB8	family	0.0121788	0.0125539	0.0137369	0.00802246	0.0167112	0.0105559	0.00602627	0.00570695	0.00979144	0.0105957	0.0136416	0.00889858
PAUC26f	family	0.0608939	0.104616	0.137369	0.124348	0.183824	0.172414	0.228998	0.0970181	0.339437	0.137744	0.0909442	0.135703
SJA-149	family	0	0.00418463	0	0.0240674	0.00417781	0.0070373	0.0120525	0.00285347	0.0163191	0.00635741	0.00454721	0.00222464
Unclassified	family	0.0121788	0.0167385	0.0251843	0.0441235	0.0250668	0.0351865	0.0421839	0.0399486	0.0554848	0.0445019	0.0454721	0.0422682
Unknown_Family	family	0	0	0.00228948	0.00401123	0	0.00351865	0.00301314	0	0.00326381	0	0	0.00444929
Bryobacter	genus	0	0	0.00228948	0.00401123	0	0.00351865	0.00301314	0	0.00326381	0	0	0.00444929
Subgroup_4	order	0.0365364	0	0.0274738	0.00802246	0.0167112	0.0211119	0.0361576	0.00570695	0.0195829	0.0233105	0.0181888	0.0333697
11-24	family	0	0	0.0114474	0.00802246	0.00835561	0.0105559	0.0180788	0.00570695	0.00979144	0.0127148	0.00909442	0.0289204
Unknown_Family	family	0.0365364	0	0.0160264	0	0.00835561	0.0105559	0.0180788	0	0.00979144	0.0105957	0.00909442	0.00444929
Blastocatella	genus	0.0365364	0	0.0160264	0	0.00835561	0.0105559	0.0180788	0	0.00979144	0.0105957	0.00909442	0.00444929
Subgroup_5	order	0	0	0.00228948	0.00401123	0	0.00351865	0.00602627	0	0.00652763	0	0.00454721	0.00667393
Subgroup_6	order	0.0608939	0.129723	0.22208	0.248696	0.121156	0.26038	0.241051	0.211157	0.192565	0.178008	0.200077	0.197993
Subgroup_9	order	0.0974303	0.11717	0.0961582	0.104292	0.0417781	0.0668543	0.0602627	0.179769	0.0620125	0.120791	0.109133	0.137928
Unclassified	order	0.0121788	0.0460309	0.0412107	0.0280786	0.0125334	0.0246305	0.0271182	0.0142674	0.0261105	0.0254297	0.0272833	0.0266957
Holophagae	class	0.889051	1.11311	1.44466	1.25552	1.07787	1.24912	1.25949	1.36111	1.1097	1.10831	1.17091	1.14124
Acanthopleuribacterales	order	0	0.0167385	0.00686845	0.0160449	0	0.00351865	0.00903941	0	0	0	0	0
Acanthopleuribacteraceae	family	0	0.0167385	0.00686845	0.0160449	0	0.00351865	0.00903941	0	0	0	0	0
Acanthopleuribacter	genus	0	0.0167385	0.00686845	0.0160449	0	0.00351865	0.00903941	0	0	0	0	0
B276-D12	order	0	0.0376616	0.0549476	0.168472	0.100267	0.116115	0.126552	0.059923	0.0424296	0.0678124	0.0727554	0.0912104
Holophagae_Incertae_Sedis	order	0.0121788	0.00418463	0.00228948	0	0	0.00351865	0.00301314	0.00570695	0.00326381	0.00423828	0.00682082	0.00667393
Unknown_Family	family	0.0121788	0.00418463	0.00228948	0	0	0.00351865	0.00301314	0.00570695	0.00326381	0.00423828	0.00682082	0.00667393
Thermoanaerobaculum	genus	0.0121788	0.00418463	0.00228948	0	0	0.00351865	0.00301314	0.00570695	0.00326381	0.00423828	0.00682082	0.00667393
Subgroup_10	order	0.341006	0.364062	0.570081	0.393101	0.225602	0.330753	0.304327	0.20545	0.293743	0.267011	0.331946	0.335921
ABS-19	family	0	0	0.0206053	0.00802246	0	0.0140746	0.0150657	0.00285347	0.00979144	0.0190722	0.011368	0.00667393
CA002	family	0.158324	0.188308	0.267869	0.212595	0.129512	0.179451	0.162709	0.0627764	0.127289	0.0911229	0.102312	0.113457
NS72	family	0.0121788	0.0125539	0.0457896	0.0681909	0.00835561	0.0316678	0.0150657	0.0114139	0.0195829	0.0169531	0.0386513	0.0444929
Sva0725	family	0.158324	0.159016	0.208343	0.0962696	0.0835561	0.0985222	0.0994335	0.122699	0.127289	0.129267	0.168247	0.162399
TK85	family	0	0	0.00228948	0	0	0	0	0	0	0	0	0
Unclassified	family	0.0121788	0.00418463	0.0251843	0.00802246	0.00417781	0.0070373	0.0120525	0.00570695	0.00979144	0.0105957	0.011368	0.00889858
Subgroup_23	order	0.487151	0.661171	0.769266	0.625752	0.714405	0.717804	0.774376	1.0672	0.727831	0.690839	0.675261	0.636248
Subgroup_7	order	0.0365364	0.0292924	0.0320527	0.0441235	0.0376003	0.059817	0.0331445	0.0199743	0.0424296	0.076289	0.0841234	0.0711886
TPD-58	order	0.0121788	0	0.00915793	0.00802246	0	0.0175932	0.00903941	0.00285347	0	0.00211914	0	0
Subgroup_22	class	0.633297	1.15496	1.4584	1.87325	1.38285	1.75581	2.12125	1.27265	1.16845	1.60843	1.50513	2.07337
Subgroup_26	class	0.0121788	0.0167385	0.0549476	0.0320899	0.020889	0.0281492	0.0241051	0.00570695	0.0326381	0.0275488	0.0250097	0.0333697
Unclassified	class	0.0487151	0.230154	0.279317	0.357	0.221424	0.323716	0.298301	0.251106	0.17951	0.203437	0.225087	0.235812
Actinobacteria	phylum	0.90123	1.22191	2.29406	1.23947	1.13636	1.57284	1.2836	0.759024	1.24678	1.09771	1.2664	1.426
Acidimicrobiia	class	0.791621	0.970833	1.8293	0.97874	0.95254	1.31246	1.06364	0.633471	1.07379	0.915468	1.04586	1.18129
Acidimicrobiales	order	0.791621	0.970833	1.8293	0.97874	0.95254	1.31246	1.06364	0.633471	1.07379	0.915468	1.04586	1.18129
Acidimicrobiaceae	family	0.0608939	0.0167385	0.00686845	0	0.00835561	0.0175932	0.00602627	0.00570695	0.035902	0.0169531	0.00909442	0.00444929
CL500-29_marine_group	genus	0	0	0	0	0	0	0	0	0.00326381	0	0	0
Ilumatobacter	genus	0.0608939	0.0167385	0.00686845	0	0.00835561	0.0175932	0.00602627	0.00570695	0.0326381	0.0169531	0.00909442	0.00444929
Iamiaceae	family	0.0121788	0	0	0	0	0.00351865	0	0	0.00652763	0.00211914	0	0
Iamia	genus	0.0121788	0	0	0	0	0.00351865	0	0	0.00652763	0.00211914	0	0
OM1_clade	family	0.694191	0.928987	1.76977	0.938628	0.87734	1.2456	1.00639	0.604937	0.995463	0.866727	0.982198	1.10787
Sva0996_marine_group	family	0.0243576	0.0209231	0.0412107	0.0280786	0.0668449	0.0281492	0.0421839	0.00856042	0.035902	0.0275488	0.0431985	0.0489422
Unclassified	family	0	0.00418463	0.0114474	0.0120337	0	0.0175932	0.00903941	0.0142674	0	0.00211914	0.011368	0.0200218
Actinobacteria	class	0.0121788	0.0502155	0.0503686	0.00802246	0.020889	0.0140746	0.0361576	0.0228278	0.035902	0.0190722	0.0295569	0.0422682
Frankiales	order	0	0.00836925	0	0	0	0	0	0	0.00326381	0.00211914	0.00227361	0
Geodermatophilaceae	family	0	0	0	0	0	0	0	0	0.00326381	0	0.00227361	0
Blastococcus	genus	0	0	0	0	0	0	0	0	0.00326381	0	0.00227361	0
Sporichthyaceae	family	0	0.00836925	0	0	0	0	0	0	0	0.00211914	0	0
hgcI_clade	genus	0	0.00836925	0	0	0	0	0	0	0	0.00211914	0	0
Micrococcales	order	0	0.00418463	0.00915793	0	0.00417781	0	0	0	0.00979144	0	0.00682082	0
Cellulomonadaceae	family	0	0	0.00228948	0	0	0	0	0	0.00326381	0	0.00227361	0
Actinotalea	genus	0	0	0.00228948	0	0	0	0	0	0.00326381	0	0.00227361	0
Intrasporangiaceae	family	0	0.00418463	0.00686845	0	0	0	0	0	0	0	0.00227361	0
Aquipuribacter	genus	0	0.00418463	0.00686845	0	0	0	0	0	0	0	0.00227361	0
Unclassified	family	0	0	0	0	0.00417781	0	0	0	0.00652763	0	0.00227361	0
Propionibacteriales	order	0	0	0	0	0	0	0.00301314	0	0.00652763	0	0.00909442	0.00444929
Nocardioidaceae	family	0	0	0	0	0	0	0	0	0.00652763	0	0.00909442	0.00444929
Marmoricola	genus	0	0	0	0	0	0	0	0	0.00652763	0	0.00909442	0.00444929
Propionibacteriaceae	family	0	0	0	0	0	0	0.00301314	0	0	0	0	0
Propionibacterium	genus	0	0	0	0	0	0	0.00301314	0	0	0	0	0
Unclassified	order	0.0121788	0.0376616	0.0412107	0.00802246	0.0167112	0.0140746	0.0331445	0.0228278	0.0163191	0.0169531	0.011368	0.037819
FFCH16263	class	0	0	0.00228948	0	0.00835561	0	0	0	0	0	0	0
MB-A2-108	class	0	0.0251078	0.0755529	0.0320899	0.0167112	0.0351865	0.0421839	0.0256813	0.0130553	0.0233105	0.0295569	0.037819
OPB41	class	0.0121788	0.0544001	0.0457896	0.0280786	0.020889	0.0246305	0.0180788	0.0228278	0.00979144	0.0190722	0.0363777	0.0333697
Thermoleophilia	class	0.0243576	0.0418463	0.180869	0.112314	0.0584893	0.123153	0.0753284	0.0456556	0.0750677	0.0699316	0.0727554	0.0889858
Gaiellales	order	0.0121788	0.0167385	0.139658	0.0922583	0.0501337	0.102041	0.0482102	0.0428021	0.0587487	0.0508593	0.063661	0.0600654
Gaiellaceae	family	0.0121788	0.0125539	0.1305	0.0802246	0.0459559	0.0950035	0.0391708	0.0428021	0.0587487	0.0487402	0.063661	0.0578408
Gaiella	genus	0.0121788	0.0125539	0.1305	0.0802246	0.0459559	0.0950035	0.0391708	0.0428021	0.0587487	0.0487402	0.063661	0.0578408
Unclassified	family	0	0.00418463	0.00915793	0.0120337	0.00417781	0.0070373	0.00903941	0	0	0.00211914	0	0.00222464
Solirubrobacterales	order	0	0.0125539	0.0114474	0	0.00417781	0.00351865	0.0150657	0.00285347	0.00652763	0.00423828	0.00227361	0.00667393
Unclassified	order	0.0121788	0.0125539	0.0297633	0.0200562	0.00417781	0.0175932	0.0120525	0	0.00979144	0.014834	0.00682082	0.0222464
Unclassified	class	0.0608939	0.0795079	0.109895	0.0802246	0.0584893	0.0633357	0.0482102	0.00856042	0.0391658	0.0508593	0.0522929	0.0422682
Armatimonadetes	phylum	0.0243576	0.0125539	0.0274738	0.0401123	0.020889	0.0562984	0.0451971	0.0684834	0.0195829	0.0254297	0.0431985	0.0467175
Chthonomonadetes	class	0	0	0.00228948	0	0	0.0070373	0.00301314	0	0	0	0.00227361	0
Chthonomonadales	order	0	0	0.00228948	0	0	0.0070373	0.00301314	0	0	0	0.00227361	0
Chthonomonadaceae	family	0	0	0.00228948	0	0	0.0070373	0.00301314	0	0	0	0.00227361	0
Chthonomonas	genus	0	0	0.00228948	0	0	0.0070373	0.00301314	0	0	0	0.00227361	0
Unclassified	class	0.0243576	0.0125539	0.0251843	0.0401123	0.020889	0.0492611	0.0421839	0.0684834	0.0195829	0.0254297	0.0409249	0.0467175
Bacteroidetes	phylum	10.3154	6.1514	2.74509	2.15403	4.14439	2.86066	2.54309	1.42959	5.36897	5.6475	3.76282	3.05889
Bacteroidia	class	0.207039	0.523078	0.123632	0.0200562	0.087734	0.165376	0.358563	0.0456556	0.104442	0.0402636	0.0227361	0.0266957
Bacteroidales	order	0.207039	0.523078	0.123632	0.0200562	0.087734	0.165376	0.358563	0.0456556	0.104442	0.0402636	0.0227361	0.0266957
Marinilabiaceae	family	0.109609	0.1632	0.0503686	0.0200562	0.0417781	0.0914849	0.346511	0.00856042	0.0815954	0.0317871	0.0204625	0.0244711
Alkaliflexus	genus	0	0	0	0	0	0.00351865	0.00602627	0	0	0	0	0
Geofilum	genus	0.0487151	0.138093	0.00915793	0	0.00417781	0.0175932	0.00301314	0.00570695	0	0	0	0
Marinifilum	genus	0.0365364	0.0167385	0.0366317	0.0200562	0.0292447	0.070373	0.325419	0.00285347	0.0815954	0.0254297	0.0181888	0.0244711
Natronoflexus	genus	0	0	0	0	0.00417781	0	0	0	0	0.00211914	0	0
Unclassified	genus	0.0243576	0.00836925	0.00457896	0	0.00417781	0	0.0120525	0	0	0.00423828	0.00227361	0
ML635J-40_aquatic_group	family	0.0121788	0.00418463	0	0	0	0	0	0	0	0	0	0
Rikenellaceae	family	0.0730727	0.259447	0.0251843	0	0.0167112	0.0351865	0.00903941	0.0256813	0	0	0	0
Blvii28_wastewater-sludge_group	genus	0.0730727	0.259447	0.0251843	0	0.0167112	0.0351865	0.00903941	0.0171208	0	0	0	0
vadinBC27_wastewater-sludge_group	genus	0	0	0	0	0	0	0	0.00856042	0	0	0	0
Unclassified	family	0.0121788	0.0962464	0.0480791	0	0.0292447	0.0387051	0.00301314	0.0114139	0.0228467	0.00847655	0.00227361	0.00222464
BD2-2	class	0.70637	0.765787	0.643344	0.561572	0.367647	0.344828	0.349524	0.47653	0.378602	0.372968	0.486552	0.442704
Cytophagia	class	4.72537	0.732309	0.389212	0.537505	1.30348	0.587614	0.298301	0.259666	1.53726	0.741698	0.325126	0.351494
Cytophagales	order	4.53051	0.61514	0.190027	0.232651	1.04027	0.39057	0.147644	0.151234	1.36754	0.635741	0.229634	0.246936
Cyclobacteriaceae	family	0.462794	0.0418463	0.00457896	0	0.0501337	0.0175932	0.00903941	0	0.0489572	0.0254297	0.00909442	0.00889858
Algoriphagus	genus	0.0852515	0.0167385	0.00457896	0	0.0250668	0.00351865	0.00301314	0	0.0293743	0.0169531	0.00909442	0.00222464
Rhodonellum	genus	0.255754	0.0167385	0	0	0.020889	0.0070373	0.00301314	0	0.00979144	0.00211914	0	0.00222464
Unclassified	genus	0.121788	0.00836925	0	0	0.00417781	0.0070373	0.00301314	0	0.00979144	0.00635741	0	0.00444929
Cytophagaceae	family	0.0852515	0.0502155	0.0114474	0	0.020889	0.0175932	0.00602627	0.00285347	0.0293743	0.0190722	0.011368	0.00444929
Cytophaga	genus	0.0121788	0.00836925	0	0	0.0125334	0.0070373	0.00301314	0	0.00979144	0.00423828	0	0
Microscilla	genus	0	0	0	0	0	0	0.00301314	0	0	0.00423828	0	0
Ohtaekwangia	genus	0.0243576	0	0	0	0.00417781	0.00351865	0	0	0.0130553	0.00423828	0	0.00222464
Sunxiuqinia	genus	0.0487151	0.033477	0.0114474	0	0	0.0070373	0	0.00285347	0.00326381	0.00423828	0.011368	0.00222464
Unclassified	genus	0	0.00836925	0	0	0.00417781	0	0	0	0.00326381	0.00211914	0	0
Flammeovirgaceae	family	0.986482	0.28037	0.151106	0.168472	0.26738	0.179451	0.102447	0.136967	0.297007	0.207676	0.177341	0.175747
Fabibacter	genus	0.0243576	0	0	0	0	0	0	0	0	0	0	0
Flexithrix	genus	0	0	0	0.00401123	0.00417781	0	0	0	0	0	0	0
Marivirga	genus	0	0	0	0	0	0	0	0	0.00326381	0.00423828	0.00454721	0.00222464
Reichenbachiella	genus	0.0608939	0.154831	0.146527	0.144404	0.154579	0.13019	0.087381	0.134113	0.225203	0.180127	0.165973	0.151276
Sediminitomix	genus	0.0121788	0	0	0	0	0.00351865	0	0	0	0.00211914	0	0
Tunicatimonas	genus	0	0	0	0	0	0	0	0	0.00652763	0	0	0
Unclassified	genus	0.889051	0.125539	0.00457896	0.0200562	0.108623	0.0457424	0.0150657	0.00285347	0.0620125	0.0211914	0.00682082	0.0222464
Unclassified	family	2.99598	0.242708	0.0228948	0.0641797	0.701872	0.175932	0.0301314	0.0114139	0.992199	0.383564	0.0318305	0.0578408
Order_II	order	0.0121788	0.0627694	0.144237	0.244685	0.0668449	0.119634	0.111486	0.0627764	0.0456934	0.0678124	0.0591137	0.0756379
Rhodothermaceae	family	0.0121788	0.0627694	0.144237	0.244685	0.0668449	0.119634	0.111486	0.0627764	0.0456934	0.0678124	0.0591137	0.0756379
Rubrivirga	genus	0	0	0.00686845	0	0	0	0.00301314	0.00570695	0.00326381	0	0	0.00222464
Unclassified	genus	0.0121788	0.0627694	0.137369	0.244685	0.0668449	0.119634	0.108473	0.0570695	0.0424296	0.0678124	0.0591137	0.0734133
Unclassified	order	0.182682	0.0544001	0.0549476	0.0601685	0.196357	0.0774103	0.0391708	0.0456556	0.124025	0.0381445	0.0363777	0.0289204
Flavobacteriia	class	2.19218	0.322216	0.1305	0.212595	0.726939	0.281492	0.21092	0.0684834	1.76246	2.97527	1.91438	1.17906
Flavobacteriales	order	2.19218	0.322216	0.1305	0.212595	0.726939	0.281492	0.21092	0.0684834	1.76246	2.97527	1.91438	1.17906
Cryomorphaceae	family	0.219218	0.0209231	0.00686845	0	0.0292447	0.0246305	0.0150657	0	0.124025	0.061455	0	0
Cryomorpha	genus	0	0	0	0	0	0	0	0	0.00326381	0	0	0
Fluviicola	genus	0.0243576	0.00418463	0	0	0.00417781	0.00351865	0.00301314	0	0.0130553	0.00635741	0	0
Lishizhenia	genus	0	0	0	0	0	0	0.00301314	0	0	0.00211914	0	0
NS10_marine_group	genus	0	0	0	0	0.00417781	0	0	0	0.00326381	0	0	0
Owenweeksia	genus	0.0121788	0	0	0	0	0	0	0	0.00326381	0.00423828	0	0
Salinirepens	genus	0.158324	0.0125539	0.00686845	0	0.020889	0.0211119	0.00602627	0	0.0979144	0.0445019	0	0
Unclassified	genus	0.0243576	0.00418463	0	0	0	0	0.00301314	0	0.00326381	0.00423828	0	0
Flavobacteriaceae	family	0.791621	0.196677	0.116764	0.204573	0.363469	0.179451	0.126552	0.0627764	1.31532	2.74005	1.88482	1.13902
Actibacter	genus	0	0	0	0	0	0	0	0	0.00652763	0	0	0.00222464
Aestuariicola	genus	0	0	0	0.00401123	0	0	0	0	0.00326381	0.0105957	0.011368	0
Aquimarina	genus	0	0	0	0	0	0	0	0	0.00652763	0	0	0
Arenibacter	genus	0.0243576	0	0	0	0	0.00351865	0	0.00285347	0.0783315	0.0317871	0.0431985	0.0266957
Arenitalea	genus	0.0121788	0.00418463	0	0	0	0	0.00301314	0	0	0	0	0
Eudoraea	genus	0	0	0	0	0	0	0.00301314	0	0.00326381	0	0.00454721	0
Flavobacterium	genus	0	0	0	0	0.00417781	0.0105559	0	0	0.00326381	0.00423828	0.00909442	0.00444929
Gaetbulibacter	genus	0.0121788	0.00418463	0.00686845	0.0120337	0.00417781	0.0140746	0.00602627	0.00570695	0.0489572	0.0381445	0.086397	0.0667393
Gillisia	genus	0	0	0	0	0	0	0	0	0.00326381	0.0360253	0.0136416	0.0155725
Gramella	genus	0	0	0	0	0	0	0	0	0	0.00211914	0.00227361	0.00222464
Hwangdonia	genus	0	0.00418463	0.00228948	0	0.0250668	0.0105559	0.00602627	0	0.00652763	0.00211914	0	0
Lutibacter	genus	0.0243576	0	0.0686845	0.0120337	0	0.0070373	0.00301314	0.0114139	0.38513	0.784081	0.557033	0.349269
Lutimonas	genus	0	0	0	0	0	0	0	0	0	0.00635741	0	0.00222464
Maribacter	genus	0	0	0	0.00401123	0.00417781	0.0070373	0	0.00285347	0.0946506	0.0360253	0.102312	0.0489422
Maritimimonas	genus	0	0	0.00228948	0.00802246	0.00417781	0.0070373	0.00301314	0.00285347	0.00326381	0.00635741	0.00454721	0.0111232
Muricauda	genus	0.0243576	0.00418463	0	0	0.00835561	0.00351865	0	0	0.0228467	0	0.00227361	0.00222464
Muriicola	genus	0.30447	0.0878771	0.00686845	0	0.0752005	0.0140746	0.00602627	0	0.0293743	0.0127148	0	0
Ornithobacterium	genus	0.0487151	0.0167385	0	0	0	0	0	0.00285347	0	0	0	0
Psychroserpens	genus	0	0	0	0	0	0	0	0	0	0.00423828	0.00227361	0.00889858
Robiginitalea	genus	0.146145	0.0460309	0.0251843	0.160449	0.158757	0.0809289	0.0903941	0.0342417	0.199093	0.116553	0.0568401	0.0845365
Salegentibacter	genus	0	0	0	0	0	0	0	0	0.00326381	0.0105957	0.00682082	0.00444929
Salinimicrobium	genus	0	0	0	0	0	0	0	0	0.0620125	0.230986	0.22054	0.129029
Sediminibacter	genus	0	0	0	0	0	0	0	0	0.00652763	0.00211914	0.00454721	0
Sediminicola	genus	0.0852515	0.0167385	0.00228948	0	0.0125334	0.00351865	0	0	0.0195829	0.00423828	0	0.00667393
Tenacibaculum	genus	0.0487151	0.00418463	0	0	0.0250668	0.00351865	0.00301314	0	0.0163191	0.00211914	0	0
Ulvibacter	genus	0	0	0	0	0	0	0	0	0.00652763	0	0.00227361	0.00667393
Unclassified	genus	0.0608939	0.00836925	0.00228948	0.00401123	0.0417781	0.0140746	0.00301314	0	0.303535	1.39439	0.754837	0.364842
Winogradskyella	genus	0	0	0	0	0	0	0	0	0	0.00423828	0	0.00222464
Zhouia	genus	0	0	0	0	0	0	0	0	0.00326381	0	0	0
NS7_marine_group	family	0.718548	0.0502155	0.00228948	0	0.225602	0.0562984	0	0.00285347	0.150135	0.108076	0.0136416	0.0177972
Unclassified	family	0.462794	0.0544001	0.00457896	0.00802246	0.108623	0.0211119	0.0693022	0.00285347	0.172982	0.0656933	0.0159152	0.0222464
Ika33	class	0	0	0	0	0	0	0	0	0.00326381	0	0	0
SB-1	class	0.913409	1.6069	0.405238	0.0561572	0.447025	0.369458	0.171749	0.105579	0.607069	0.459853	0.400155	0.289204
SB-5	class	0.0487151	0.066954	0.0755529	0.0601685	0.0334225	0.0422238	0.0391708	0.0342417	0.0261105	0.061455	0.0454721	0.0533915
Sphingobacteriia	class	0.511509	0.33477	0.423554	0.389089	0.543115	0.541872	0.485115	0.199743	0.538529	0.398398	0.293295	0.402661
Sphingobacteriales	order	0.511509	0.33477	0.423554	0.389089	0.543115	0.541872	0.485115	0.199743	0.538529	0.398398	0.293295	0.402661
AKYH767	family	0	0	0	0.00401123	0	0.00351865	0.00301314	0	0	0.00211914	0	0
Chitinophagaceae	family	0	0	0	0	0.00417781	0	0.00602627	0	0	0	0	0.00444929
KD3-93	family	0	0.0125539	0	0	0	0.0105559	0	0	0.00326381	0.00423828	0	0
S15A-MN91	family	0	0.00418463	0.00457896	0.00401123	0	0	0.00602627	0	0	0.00635741	0	0.00444929
s74e-6049	family	0	0	0.00915793	0	0.00417781	0.0211119	0.00903941	0	0	0	0.00454721	0.00889858
Saprospiraceae	family	0.4019	0.205047	0.192316	0.280786	0.447025	0.408163	0.325419	0.134113	0.394922	0.252177	0.1637	0.240262
Aureispira	genus	0.0730727	0.00418463	0.00228948	0	0.0376003	0.0070373	0	0	0.0293743	0.00211914	0.00227361	0.00889858
Lewinella	genus	0.109609	0.0376616	0.0366317	0.0481348	0.0710227	0.0457424	0.087381	0.0142674	0.0620125	0.0339062	0.0409249	0.031145
Portibacter	genus	0.0487151	0.0125539	0.00915793	0.00401123	0.00835561	0.0175932	0.0180788	0.00285347	0.0130553	0	0.00227361	0.00444929
Rubidimonas	genus	0	0.00418463	0	0	0	0	0	0	0.00326381	0	0	0
Unclassified	genus	0.170503	0.146462	0.144237	0.22864	0.330047	0.33779	0.219959	0.116992	0.287216	0.216152	0.118227	0.195769
Unclassified	family	0.0243576	0.0502155	0.0572371	0.0441235	0.0292447	0.0351865	0.0723153	0.0285347	0.0620125	0.0508593	0.0272833	0.037819
WCHB1-69	family	0.0852515	0.0627694	0.160264	0.0561572	0.0584893	0.0633357	0.0632759	0.0370952	0.0783315	0.0826464	0.097765	0.106783
Unclassified	class	1.01084	1.71988	0.494528	0.26073	0.597426	0.482055	0.581535	0.185476	0.362283	0.502236	0.222813	0.24916
vadinHA17	class	0	0.066954	0.0297633	0.0561572	0.0334225	0.0457424	0.0421839	0.0485091	0.0391658	0.0381445	0.0386513	0.0511668
VC2.1_Bac22	class	0	0.0125539	0.0297633	0	0.00417781	0	0.00602627	0.00570695	0.00652763	0.0572167	0.011368	0.0133479
WCHB1-32	class	0	0	0	0	0	0	0	0	0.00326381	0	0.00227361	0
BD1-5	phylum	0.0365364	0	0.0114474	0.00401123	0.0125334	0.0281492	0.00301314	0	0.0391658	0.0784081	0.00909442	0.0111232
Caldiserica	phylum	0	0.00418463	0	0.00401123	0	0.0070373	0	0	0	0	0	0
Caldisericia	class	0	0.00418463	0	0.00401123	0	0.0070373	0	0	0	0	0	0
Caldisericales	order	0	0.00418463	0	0.00401123	0	0.0070373	0	0	0	0	0	0
LF045	family	0	0.00418463	0	0.00401123	0	0.0070373	0	0	0	0	0	0
Candidate_division_BRC1	phylum	0.0487151	0.0795079	0.123632	0.136382	0.0543115	0.109078	0.087381	0.0856042	0.0652763	0.0635741	0.0841234	0.0511668
Candidate_division_JS1	phylum	0.0121788	0.00836925	0.00457896	0	0.00417781	0.00351865	0	0	0	0.00423828	0.00227361	0.00444929
Candidate_division_KB1	phylum	0	0.00836925	0.00915793	0.00401123	0	0.0070373	0.00602627	0.0171208	0	0.00423828	0.00909442	0.00889858
Candidate_division_OD1	phylum	0	0.00418463	0.0137369	0	0.00835561	0.0175932	0.00903941	0.0114139	0	0.0127148	0.00682082	0.0177972
Candidate_division_OP3	phylum	0	0.00836925	0.00457896	0	0	0.00351865	0	0	0	0	0.00682082	0.00222464
Candidate_division_OP8	phylum	0.365364	0.640248	0.412107	0.232651	0.167112	0.334272	0.219959	0.416607	0.163191	0.290322	0.386513	0.40711
Candidate_division_WS3	phylum	0.365364	1.20099	1.30043	1.15523	0.689338	1.14356	1.16307	1.71494	0.649499	0.915468	1.12998	1.16349
Unclassified	class	0.353185	1.16333	1.26608	1.13518	0.68516	1.13652	1.15102	1.70067	0.646235	0.883681	1.11634	1.14124
Unknown_Class	class	0.0121788	0.0376616	0.0343422	0.0200562	0.00417781	0.0070373	0.0120525	0.0142674	0.00326381	0.0317871	0.0136416	0.0222464
Unknown_Order	order	0.0121788	0.0376616	0.0343422	0.0200562	0.00417781	0.0070373	0.0120525	0.0142674	0.00326381	0.0317871	0.0136416	0.0222464
Unknown_Family	family	0.0121788	0.0376616	0.0343422	0.0200562	0.00417781	0.0070373	0.0120525	0.0142674	0.00326381	0.0317871	0.0136416	0.0222464
Candidatus_Latescibacter	genus	0.0121788	0.0376616	0.0343422	0.0200562	0.00417781	0.0070373	0.0120525	0.0142674	0.00326381	0.0317871	0.0136416	0.0222464
Chlamydiae	phylum	0.0365364	0	0.00228948	0	0.020889	0	0.00602627	0.00285347	0.00326381	0	0	0
Chlamydiae	class	0.0365364	0	0.00228948	0	0.020889	0	0.00602627	0.00285347	0.00326381	0	0	0
Chlamydiales	order	0.0365364	0	0.00228948	0	0.020889	0	0.00602627	0.00285347	0.00326381	0	0	0
Parachlamydiaceae	family	0	0	0.00228948	0	0.00417781	0	0.00301314	0.00285347	0	0	0	0
Candidatus_Metachlamydia	genus	0	0	0.00228948	0	0	0	0	0.00285347	0	0	0	0
Unclassified	genus	0	0	0	0	0.00417781	0	0.00301314	0	0	0	0	0
Unclassified	family	0.0365364	0	0	0	0.0167112	0	0.00301314	0	0.00326381	0	0	0
Chlorobi	phylum	1.10827	1.39348	1.65072	1.48014	1.01521	1.40042	1.4674	1.48381	0.982408	1.41347	1.27095	1.35481
Chlorobia	class	0.0608939	0.033477	0.0709739	0.0641797	0.0626671	0.0527797	0.0994335	0.0684834	0.035902	0.0445019	0.0409249	0.0645147
Chlorobiales	order	0.0608939	0.033477	0.0709739	0.0641797	0.0626671	0.0527797	0.0994335	0.0684834	0.035902	0.0445019	0.0409249	0.0645147
OPB56	family	0.0243576	0.0167385	0.0160264	0.0120337	0.020889	0.0070373	0.0391708	0.00856042	0.00979144	0.0190722	0.00909442	0.0133479
SJA-28	family	0.0365364	0.0167385	0.0549476	0.052146	0.0417781	0.0457424	0.0602627	0.059923	0.0261105	0.0254297	0.0318305	0.0511668
Ignavibacteria	class	1.04738	1.36	1.57974	1.41596	0.95254	1.34764	1.36796	1.41532	0.946506	1.36896	1.23002	1.29029
Ignavibacteriales	order	1.04738	1.36	1.57974	1.41596	0.95254	1.34764	1.36796	1.41532	0.946506	1.36896	1.23002	1.29029
BSN166	family	0	0.00836925	0.00915793	0.00401123	0	0.0211119	0.0120525	0.0171208	0	0.00211914	0.00909442	0.00667393
BSV26	family	0.4019	0.610955	0.563213	0.525471	0.363469	0.503167	0.46101	0.507918	0.35902	0.434423	0.395607	0.438255
BSV40	family	0	0.00418463	0.00915793	0	0	0.00351865	0.00301314	0	0	0.00635741	0.011368	0.00444929
Ignavibacteriaceae	family	0.231397	0.338955	0.421265	0.244685	0.20889	0.299085	0.283235	0.393779	0.225203	0.322109	0.300116	0.320349
Ignavibacterium	genus	0.231397	0.338955	0.421265	0.244685	0.20889	0.299085	0.283235	0.393779	0.225203	0.322109	0.300116	0.320349
IheB3-7	family	0.170503	0.167385	0.231238	0.22864	0.17129	0.221675	0.244064	0.0856042	0.0979144	0.211914	0.188709	0.211341
LD-RB-34	family	0.0608939	0.0418463	0.0549476	0.052146	0.020889	0.0738916	0.0361576	0.0656299	0.0293743	0.0423828	0.0363777	0.037819
PHOS-HE36	family	0.0852515	0.125539	0.17858	0.200562	0.104445	0.109078	0.216946	0.225424	0.13708	0.222509	0.206898	0.180196
SR-FBR-L83	family	0	0	0	0	0	0	0	0	0	0.00211914	0.00682082	0.00222464
Unclassified	family	0.0974303	0.0627694	0.112185	0.160449	0.0835561	0.116115	0.111486	0.119846	0.0979144	0.125029	0.075029	0.0889858
Chloroflexi	phylum	14.1883	22.2873	25.8574	24.9659	14.2129	20.2885	18.9014	30.3695	13.5024	17.4469	22.2677	23.7948
Anaerolineae	class	10.4859	16.2071	17.0818	17.0237	9.0742	12.9944	12.0405	21.3754	8.69154	10.7186	14.949	16.122
Anaerolineales	order	10.4859	16.2071	17.0818	17.0237	9.0742	12.9944	12.0405	21.3754	8.69154	10.7186	14.949	16.122
Anaerolineaceae	family	10.4859	16.2071	17.0818	17.0237	9.0742	12.9944	12.0405	21.3754	8.69154	10.7186	14.949	16.122
Anaerolinea	genus	0.0730727	0.142277	0.0709739	0.0962696	0.108623	0.126671	0.0813547	0.116992	0.0587487	0.0890038	0.086397	0.106783
Bellilinea	genus	0	0	0	0	0	0	0	0	0	0	0	0.00222464
Leptolinea	genus	0.219218	0.234339	0.231238	0.312876	0.0960896	0.116115	0.108473	0.125553	0.107706	0.161054	0.211445	0.215791
Levilinea	genus	0	0.0251078	0.0274738	0.0160449	0.00835561	0.0281492	0.0120525	0.0171208	0.00979144	0.0105957	0.0204625	0.0333697
Ornatilinea	genus	0.182682	0.200862	0.190027	0.320899	0.213068	0.274455	0.280222	0.179769	0.124025	0.131387	0.227361	0.264733
Unclassified	genus	10.011	15.6045	16.5621	16.2776	8.64806	12.449	11.5584	20.9359	8.39127	10.3266	14.4033	15.4991
Ardenticatenia	class	1.41274	2.23459	4.02949	4.05134	2.87015	3.867	4.04966	3.42132	2.42501	3.31645	3.35129	3.64174
Caldilineae	class	0.158324	0.138093	0.231238	0.180505	0.225602	0.175932	0.162709	0.122699	0.225203	0.182246	0.225087	0.180196
Caldilineales	order	0.158324	0.138093	0.231238	0.180505	0.225602	0.175932	0.162709	0.122699	0.225203	0.182246	0.225087	0.180196
Caldilineaceae	family	0.158324	0.138093	0.231238	0.180505	0.225602	0.175932	0.162709	0.122699	0.225203	0.182246	0.225087	0.180196
Dehalococcoidia	class	0.840336	1.79102	1.81327	1.20337	0.396892	0.907811	0.744245	2.24854	0.56464	1.06805	1.20728	1.25692
Dehalococcoidales	order	0	0	0.0160264	0.0120337	0.00835561	0.0140746	0.00602627	0.0285347	0.00652763	0.00635741	0.0181888	0.0111232
Dehalococcoidales_Incertae_Sedis	family	0	0	0.0160264	0.0120337	0.00417781	0.0140746	0.00602627	0.0228278	0.00652763	0	0.0181888	0.00889858
Dehalobium	genus	0	0	0.0160264	0.0120337	0.00417781	0.0140746	0.00602627	0.0228278	0.00652763	0	0.0181888	0.00889858
Unclassified	family	0	0	0	0	0.00417781	0	0	0.00570695	0	0.00635741	0	0.00222464
FS117-23B-02	order	0.0121788	0.033477	0.0343422	0.0200562	0.00417781	0.0387051	0.0482102	0.059923	0.00326381	0.0254297	0.0272833	0.0200218
FW22	order	0.0243576	0.033477	0.0480791	0.0681909	0.020889	0.059817	0.0421839	0.122699	0.0228467	0.0593359	0.0613874	0.0467175
GIF3	order	0.0974303	0.150647	0.199185	0.132371	0.0376003	0.123153	0.0934073	0.211157	0.0652763	0.116553	0.127322	0.126805
GIF9	order	0.487151	1.10474	0.979898	0.29282	0.183824	0.344828	0.195854	0.622057	0.251314	0.398398	0.406975	0.473849
MSBL5	order	0.0365364	0.104616	0.0961582	0.0962696	0.0167112	0.0422238	0.0512233	0.231131	0.0587487	0.046621	0.0682082	0.0778626
Napoli-4B-65	order	0.0487151	0.0418463	0.061816	0.0722022	0.0167112	0.0668543	0.0301314	0.154088	0.0293743	0.0550976	0.0818498	0.0756379
Sh765B-AG-111	order	0	0.0167385	0.0114474	0.0120337	0.00417781	0.00351865	0.00903941	0.0171208	0	0.00423828	0.0204625	0.00667393
Unclassified	order	0.133967	0.238524	0.286185	0.393101	0.087734	0.168895	0.225985	0.656299	0.107706	0.273369	0.30921	0.327023
vadinBA26	order	0	0.066954	0.0801319	0.104292	0.0167112	0.0457424	0.0421839	0.145527	0.0195829	0.0826464	0.086397	0.0912104
Gitt-GS-136	class	0	0	0	0	0	0	0	0	0	0	0.00227361	0.00222464
JG30-KF-CM66	class	0.0243576	0.0418463	0.0892898	0.0922583	0.0292447	0.0562984	0.0632759	0.0485091	0.0456934	0.0699316	0.0613874	0.0956597
KD4-96	class	0.158324	0.175754	0.435002	0.252708	0.296624	0.446868	0.35555	0.268227	0.287216	0.423828	0.345588	0.433806
KZNMV-5-B42	class	0.0243576	0.0544001	0.0366317	0.00401123	0.0125334	0.0457424	0.0150657	0.0342417	0.0130553	0.00847655	0.0181888	0.0355943
MSB-5B2	class	0.0730727	0.125539	0.238106	0.32491	0.100267	0.102041	0.0903941	0.27964	0.0946506	0.125029	0.243276	0.229138
S085	class	0.0365364	0.0460309	0.0526581	0.0200562	0.00835561	0.0351865	0.0180788	0.0228278	0.0195829	0.00635741	0.0181888	0.0266957
SAR202_clade	class	0	0	0.00686845	0.0320899	0.0125334	0.0211119	0.00903941	0.00856042	0.00979144	0.0105957	0.00909442	0.00222464
SHA-26	class	0	0.00418463	0.00457896	0.0280786	0	0.0105559	0.00301314	0.0114139	0.00652763	0.00423828	0.00909442	0.00889858
TK10	class	0	0.0209231	0.0755529	0.0361011	0.0167112	0.0422238	0.0331445	0.0256813	0.0261105	0.0211914	0.0204625	0.0355943
Unclassified	class	0.974303	1.44788	1.7629	1.71681	1.16979	1.58339	1.31674	2.5025	1.09338	1.49187	1.80752	1.7241
Cyanobacteria	phylum	0.608939	0.414278	0.293054	0.180505	0.188001	0.281492	0.337471	0.111285	0.407977	0.209795	0.263738	0.135703
Cyanobacteria	class	0.608939	0.414278	0.293054	0.180505	0.183824	0.281492	0.334458	0.108432	0.398185	0.209795	0.263738	0.135703
SubsectionI	order	0.584582	0.364062	0.277027	0.152427	0.17129	0.26038	0.30734	0.0941646	0.345964	0.158935	0.245549	0.104558
FamilyI	family	0.584582	0.364062	0.277027	0.152427	0.17129	0.26038	0.30734	0.0941646	0.345964	0.158935	0.245549	0.104558
marine_group	genus	0.121788	0.167385	0.192316	0.0722022	0.0626671	0.112597	0.183801	0.0513625	0.114233	0.0360253	0.184162	0.0711886
Merismopedia	genus	0	0	0	0	0	0.0070373	0	0	0.00979144	0.00423828	0	0
Microcystis	genus	0.0121788	0	0	0	0.00417781	0	0	0	0.0130553	0	0	0
Synechococcus	genus	0.219218	0.0836925	0.00915793	0.00401123	0.0584893	0.0562984	0.0180788	0.00285347	0.140344	0.0805272	0.00227361	0.0111232
Unclassified	genus	0.231397	0.112985	0.0755529	0.0762134	0.0459559	0.0844476	0.10546	0.0399486	0.0685401	0.0381445	0.0591137	0.0222464
SubsectionII	order	0.0243576	0.0502155	0.00686845	0.00401123	0.00417781	0.0140746	0.0180788	0.00570695	0.0326381	0	0.0136416	0.0289204
FamilyII	family	0.0243576	0.0502155	0.00686845	0.00401123	0.00417781	0.0140746	0.0180788	0.00570695	0.0326381	0	0.0136416	0.0289204
Pleurocapsa	genus	0.0243576	0.0502155	0.00686845	0.00401123	0.00417781	0.0140746	0.0180788	0.00570695	0.0326381	0	0.0136416	0.0289204
SubsectionIII	order	0	0	0	0.00401123	0.00835561	0	0.00602627	0	0.0163191	0.0487402	0	0
FamilyI	family	0	0	0	0.00401123	0.00835561	0	0.00602627	0	0.0163191	0.0487402	0	0
Phormidium	genus	0	0	0	0.00401123	0	0	0	0	0	0.00211914	0	0
Planktothricoides	genus	0	0	0	0	0	0	0	0	0	0.0402636	0	0
Planktothrix	genus	0	0	0	0	0.00835561	0	0.00602627	0	0.0163191	0.00635741	0	0
SubsectionIV	order	0	0	0.00228948	0.0120337	0	0	0	0.00570695	0.00326381	0.00211914	0	0
FamilyI	family	0	0	0.00228948	0.0120337	0	0	0	0.00570695	0.00326381	0.00211914	0	0
Anabaena	genus	0	0	0.00228948	0.0120337	0	0	0	0.00570695	0.00326381	0.00211914	0	0
Unclassified	order	0	0	0.00686845	0.00802246	0	0.0070373	0.00301314	0.00285347	0	0	0.00454721	0.00222464
ML635J-21	class	0	0	0	0	0.00417781	0	0	0.00285347	0	0	0	0
Unclassified	class	0	0	0	0	0	0	0.00301314	0	0.00979144	0	0	0
Deferribacteres	phylum	0.377542	0.954095	1.00508	1.33574	0.848095	1.15764	1.02447	1.67214	0.718039	0.817987	0.911716	0.903206
Deferribacteres	class	0.377542	0.954095	1.00508	1.33574	0.848095	1.15764	1.02447	1.67214	0.718039	0.817987	0.911716	0.903206
Deferribacterales	order	0.377542	0.954095	1.00508	1.33574	0.848095	1.15764	1.02447	1.67214	0.718039	0.817987	0.911716	0.903206
Deferribacterales_Incertae_Sedis	family	0.243576	0.648617	0.657081	0.882471	0.518048	0.672062	0.647825	1.19275	0.456934	0.546738	0.641157	0.59398
Caldithrix	genus	0.243576	0.648617	0.657081	0.882471	0.518048	0.672062	0.647825	1.19275	0.456934	0.546738	0.641157	0.59398
LCP-89	family	0.0121788	0.0502155	0.00915793	0.0320899	0.0125334	0.0175932	0.021092	0.0684834	0.00652763	0.0275488	0.0272833	0.0400436
PAUC34f	family	0.121788	0.221785	0.31137	0.348977	0.30498	0.446868	0.322406	0.359538	0.238258	0.218271	0.190983	0.242486
SAR406_clade(Marine_group_A)	family	0	0	0	0	0	0	0.00602627	0	0	0.00635741	0.00454721	0.00667393
Unclassified	family	0	0.033477	0.0274738	0.0722022	0.0125334	0.0211119	0.0271182	0.0513625	0.0163191	0.0190722	0.0477457	0.0200218
Deinococcus-Thermus	phylum	0.0608939	0.0544001	0.0641055	0.0842359	0.0501337	0.0738916	0.0964204	0.0684834	0.0261105	0.0339062	0.0682082	0.0467175
Deinococci	class	0.0608939	0.0544001	0.0641055	0.0842359	0.0501337	0.0738916	0.0964204	0.0684834	0.0261105	0.0339062	0.0682082	0.0467175
Deinococcales	order	0.0487151	0.0460309	0.0435002	0.0641797	0.0417781	0.0562984	0.0753284	0.0399486	0.0163191	0.0190722	0.0318305	0.0244711
Trueperaceae	family	0.0487151	0.0460309	0.0435002	0.0641797	0.0417781	0.0562984	0.0753284	0.0399486	0.0163191	0.0190722	0.0318305	0.0244711
Truepera	genus	0.0487151	0.0460309	0.0435002	0.0641797	0.0417781	0.0562984	0.0753284	0.0399486	0.0163191	0.0190722	0.0318305	0.0244711
KD3-62	order	0.0121788	0.00836925	0.0206053	0.0200562	0.00835561	0.0175932	0.021092	0.0285347	0.00979144	0.014834	0.0363777	0.0222464
Elusimicrobia	phylum	0.633297	1.1424	1.73085	1.80907	0.630849	0.995778	1.08473	2.39406	0.760469	1.43254	1.63245	1.7419
Elusimicrobia	class	0.633297	1.1424	1.73085	1.80907	0.630849	0.995778	1.08473	2.39406	0.760469	1.43254	1.63245	1.7419
Lineage_IIb	order	0	0.00836925	0.00228948	0	0	0.00351865	0	0.00285347	0.00326381	0	0.011368	0
Lineage_IV	order	0	0	0.00457896	0.00401123	0	0	0	0	0	0.00847655	0.00682082	0.00667393
MD2894-B20	order	0	0	0	0	0	0	0	0	0	0.00211914	0	0.00222464
Rs-M47	order	0.633297	1.13403	1.72398	1.80505	0.630849	0.992259	1.08473	2.39121	0.757205	1.42194	1.61426	1.733
Fibrobacteres	phylum	0.109609	0.209231	0.26558	0.244685	0.0710227	0.197044	0.207906	0.356684	0.101178	0.161054	0.193256	0.215791
Fibrobacteria	class	0.109609	0.209231	0.26558	0.244685	0.0710227	0.197044	0.207906	0.356684	0.101178	0.161054	0.193256	0.215791
Fibrobacterales	order	0.0243576	0.0209231	0.0320527	0.0320899	0.00835561	0.0492611	0.0241051	0.0428021	0.0228467	0.0169531	0.0386513	0.031145
09D2Z46	family	0.0121788	0	0.00915793	0.00802246	0.00835561	0.0070373	0.00301314	0.00285347	0.0130553	0.00847655	0.0136416	0.00444929
MAT-CR-H6-H10	family	0	0.00418463	0.00457896	0.00401123	0	0.0070373	0.00903941	0.0142674	0.00979144	0	0.00227361	0.00444929
possible_family_01	family	0	0	0	0.00802246	0	0.0175932	0	0	0	0	0.00454721	0.00667393
SBYC	family	0.0121788	0	0	0	0	0	0.00301314	0.00285347	0	0	0.00454721	0
Unclassified	family	0	0.0167385	0.0183159	0.0120337	0	0.0175932	0.00903941	0.0228278	0	0.00847655	0.0136416	0.0155725
Fibrobacteria_Incertae_Sedis	order	0	0	0	0	0	0.00351865	0.00301314	0	0	0.00635741	0	0
Unknown_Family	family	0	0	0	0	0	0.00351865	0.00301314	0	0	0.00635741	0	0
possible_genus_03	genus	0	0	0	0	0	0.00351865	0.00301314	0	0	0.00635741	0	0
possible_order_07	order	0.0852515	0.188308	0.233527	0.212595	0.0626671	0.144265	0.180788	0.313882	0.0783315	0.137744	0.154605	0.184646
Firmicutes	phylum	2.72805	4.61983	3.67462	1.86522	0.827206	1.89303	2.08208	2.77358	1.46219	2.12338	2.09626	2.26246
Bacilli	class	0.0487151	0.0753233	0.0732634	0.0160449	0.0167112	0.0211119	0.0241051	0.0428021	0.0326381	0.0890038	0.0318305	0.0511668
Bacillales	order	0.0121788	0.00836925	0.00686845	0	0.00417781	0.00351865	0.00301314	0.0114139	0.00652763	0.0550976	0.00454721	0.00889858
Bacillaceae	family	0	0.00418463	0	0	0	0	0	0.00285347	0	0.0487402	0	0
Anaerobacillus	genus	0	0.00418463	0	0	0	0	0	0	0	0.00211914	0	0
Bacillus	genus	0	0	0	0	0	0	0	0.00285347	0	0.046621	0	0
Staphylococcaceae	family	0.0121788	0	0.00457896	0	0	0	0	0.00570695	0.00652763	0.00211914	0.00227361	0.00222464
Staphylococcus	genus	0.0121788	0	0.00457896	0	0	0	0	0.00570695	0.00652763	0.00211914	0.00227361	0.00222464
Unclassified	family	0	0.00418463	0.00228948	0	0.00417781	0.00351865	0.00301314	0.00285347	0	0.00423828	0.00227361	0.00667393
Lactobacillales	order	0	0	0.00228948	0	0	0	0.00301314	0	0.00326381	0.00211914	0	0.00222464
Carnobacteriaceae	family	0	0	0	0	0	0	0.00301314	0	0	0	0	0.00222464
Trichococcus	genus	0	0	0	0	0	0	0.00301314	0	0	0	0	0.00222464
Streptococcaceae	family	0	0	0.00228948	0	0	0	0	0	0.00326381	0.00211914	0	0
Streptococcus	genus	0	0	0.00228948	0	0	0	0	0	0.00326381	0.00211914	0	0
Unclassified	order	0.0365364	0.066954	0.0641055	0.0160449	0.0125334	0.0175932	0.0180788	0.0313882	0.0228467	0.0317871	0.0272833	0.0400436
Clostridia	class	2.56972	4.33946	3.5258	1.82912	0.772894	1.80859	2.01579	2.6309	1.4165	2.00047	2.03033	2.16235
Clostridiales	order	1.13263	1.07963	0.199185	0.0240674	0.167112	0.457424	1.04255	0.0428021	0.176246	0.120791	0.0568401	0.102334
Clostridiaceae_1	family	0.0487151	0.0418463	0.00457896	0	0.00417781	0.0175932	0.141617	0.00285347	0.0261105	0.00423828	0.00454721	0.00444929
Clostridium_sensu_stricto_1	genus	0	0.00418463	0	0	0	0.00351865	0.00903941	0	0.00652763	0	0.00227361	0.00222464
Clostridium_sensu_stricto_11	genus	0	0.00836925	0	0	0	0	0.00903941	0	0	0.00211914	0	0.00222464
Clostridium_sensu_stricto_13	genus	0.0121788	0	0	0	0	0.00351865	0.00903941	0	0	0	0	0
Clostridium_sensu_stricto_17	genus	0	0	0.00457896	0	0.00417781	0.0070373	0.0753284	0	0.0130553	0.00211914	0.00227361	0
Proteiniclasticum	genus	0.0243576	0.0292924	0	0	0	0	0	0	0.00326381	0	0	0
Unclassified	genus	0.0121788	0	0	0	0	0.00351865	0.0391708	0.00285347	0.00326381	0	0	0
Clostridiaceae_2	family	0.0243576	0.104616	0.00228948	0	0.00835561	0.0175932	0.0271182	0.00570695	0	0.00423828	0	0
Anaerovirgula	genus	0	0	0	0	0	0	0.021092	0	0	0.00211914	0	0
Anoxynatronum	genus	0.0243576	0.104616	0.00228948	0	0.00835561	0.0175932	0.00602627	0.00570695	0	0.00211914	0	0
Clostridiaceae_3	family	0	0	0.00228948	0.00802246	0	0	0	0	0	0	0	0.00444929
Clostridiisalibacter	genus	0	0	0.00228948	0.00802246	0	0	0	0	0	0	0	0.00444929
Clostridiales_Incertae_Sedis	family	0.0121788	0.0795079	0.0137369	0	0.00417781	0.00351865	0.00301314	0.00285347	0	0	0	0
Dethiosulfatibacter	genus	0.0121788	0.0795079	0.0137369	0	0.00417781	0.00351865	0.00301314	0.00285347	0	0	0	0
Family_XI	family	0.0243576	0.0418463	0.00228948	0	0	0	0.00301314	0	0	0	0	0
Tissierella	genus	0.0243576	0.0418463	0.00228948	0	0	0	0.00301314	0	0	0	0	0
Family_XII	family	0.949945	0.728125	0.137369	0	0.087734	0.323716	0.430879	0.0142674	0.0391658	0.0826464	0.0363777	0.0467175
Acidaminobacter	genus	0	0.0167385	0.00228948	0	0.0125334	0.0105559	0.00301314	0	0.00326381	0	0	0.00222464
Fusibacter	genus	0.949945	0.711386	0.135079	0	0.0752005	0.31316	0.427865	0.0142674	0.0326381	0.0784081	0.0341041	0.0355943
Unclassified	genus	0	0	0	0	0	0	0	0	0.00326381	0.00423828	0.00227361	0.00889858
JTB215	family	0.0243576	0.00418463	0.0137369	0	0.0501337	0.0809289	0.165723	0.00285347	0.00652763	0.0127148	0.00682082	0.0266957
Lachnospiraceae	family	0	0	0.00228948	0	0	0	0.0271182	0	0	0.00847655	0.00454721	0
Epulopiscium	genus	0	0	0.00228948	0	0	0	0.0271182	0	0	0	0	0
Unclassified	genus	0	0	0	0	0	0	0	0	0	0.00847655	0.00454721	0
P._palm_C-A_51	family	0	0	0.00228948	0	0	0	0	0	0	0.00211914	0.00227361	0
Peptostreptococcaceae	family	0	0.00836925	0.00915793	0	0.00417781	0.00351865	0.222972	0.0114139	0.101178	0.00211914	0	0.0155725
Incertae_Sedis	genus	0	0.00836925	0.00686845	0	0.00417781	0.00351865	0.144631	0.0114139	0.101178	0.00211914	0	0.00889858
Tepidibacter	genus	0	0	0.00228948	0	0	0	0.0783416	0	0	0	0	0.00667393
Ruminococcaceae	family	0.0365364	0.0167385	0.00457896	0	0.00417781	0.00351865	0.00301314	0.00285347	0.00326381	0	0	0.00222464
Fastidiosipila	genus	0.0365364	0.0167385	0.00457896	0	0.00417781	0.00351865	0.00301314	0.00285347	0.00326381	0	0	0.00222464
Syntrophomonadaceae	family	0	0.0460309	0	0	0.00417781	0.00351865	0.00301314	0	0	0	0	0
Dethiobacter	genus	0	0.0460309	0	0	0.00417781	0.00351865	0.00301314	0	0	0	0	0
Unclassified	family	0.0121788	0.00836925	0.00457896	0.0160449	0	0.00351865	0.0150657	0	0	0.00423828	0.00227361	0.00222464
Halanaerobiales	order	1.40056	3.10918	3.31746	1.80104	0.605782	1.34764	0.97023	2.58525	1.24025	1.87756	1.97122	2.06002
64K2	family	1.38838	3.10081	3.30372	1.79302	0.593249	1.34061	0.949138	2.58239	1.24025	1.87544	1.95757	2.03777
Unclassified	family	0.0121788	0.00836925	0.0137369	0.00802246	0.0125334	0.0070373	0.021092	0.00285347	0	0.00211914	0.0136416	0.0222464
Thermoanaerobacterales	order	0.0243576	0.146462	0.00686845	0	0	0.00351865	0	0	0	0.00211914	0	0
SRB2	family	0.0243576	0.146462	0	0	0	0	0	0	0	0	0	0
Thermoanaerobacteraceae	family	0	0	0.00686845	0	0	0.00351865	0	0	0	0.00211914	0	0
Unclassified	order	0.0121788	0.00418463	0.00228948	0.00401123	0	0	0.00301314	0.00285347	0	0	0.00227361	0
Erysipelotrichia	class	0.0608939	0.0836925	0.00915793	0.00401123	0	0.0070373	0	0	0	0	0	0
Erysipelotrichales	order	0.0608939	0.0836925	0.00915793	0.00401123	0	0.0070373	0	0	0	0	0	0
Erysipelotrichaceae	family	0.0608939	0.0836925	0.00915793	0.00401123	0	0.0070373	0	0	0	0	0	0
Erysipelothrix	genus	0.0608939	0.0836925	0.00915793	0.00401123	0	0.0070373	0	0	0	0	0	0
Unclassified	class	0.0487151	0.121354	0.066395	0.0160449	0.0376003	0.0562984	0.0421839	0.0998716	0.0130553	0.0339062	0.0341041	0.0489422
Fusobacteria	phylum	0.267933	0.133908	0.153395	0.0120337	0.213068	0.629838	4.96264	0.0199743	0.107706	0.105957	0.0545665	0.0867611
Fusobacteriia	class	0.267933	0.133908	0.153395	0.0120337	0.213068	0.629838	4.96264	0.0199743	0.107706	0.105957	0.0545665	0.0867611
Fusobacteriales	order	0.267933	0.133908	0.153395	0.0120337	0.213068	0.629838	4.96264	0.0199743	0.107706	0.105957	0.0545665	0.0867611
Fusobacteriaceae	family	0.267933	0.133908	0.153395	0.0120337	0.213068	0.629838	4.96264	0.0199743	0.107706	0.105957	0.0545665	0.0867611
Ilyobacter	genus	0.219218	0.0962464	0.13279	0.0120337	0.146223	0.253343	0.750271	0.0142674	0.0685401	0.0381445	0.0454721	0.0645147
Propionigenium	genus	0.0365364	0.0292924	0.0137369	0	0.0626671	0.358902	4.18223	0.00570695	0.035902	0.0678124	0.00682082	0.0200218
Psychrilyobacter	genus	0.0121788	0.00836925	0.00686845	0	0.00417781	0.0175932	0.021092	0	0.00326381	0	0.00227361	0.00222464
Unclassified	genus	0	0	0	0	0	0	0.00903941	0	0	0	0	0
Gemmatimonadetes	phylum	0.377542	0.870402	1.17908	1.59647	1.21574	1.65376	1.81692	1.3554	1.1097	0.913348	0.984471	1.12789
Gemmatimonadetes	class	0.377542	0.870402	1.17908	1.59647	1.21574	1.65376	1.81692	1.3554	1.1097	0.913348	0.984471	1.12789
AT425-EubC11_terrestrial_group	order	0	0	0	0	0	0	0	0	0.00326381	0	0	0
BD2-11_terrestrial_group	order	0.341006	0.677909	0.876872	1.20337	1.02774	1.27023	1.40412	1.0672	0.861647	0.71203	0.736648	0.860937
Gemmatimonadales	order	0.0121788	0.0836925	0.128211	0.216606	0.087734	0.239268	0.232012	0.142674	0.124025	0.0974803	0.129596	0.131254
Gemmatimonadaceae	family	0.0121788	0.0836925	0.128211	0.216606	0.087734	0.239268	0.232012	0.142674	0.124025	0.0974803	0.129596	0.131254
Gemmatimonas	genus	0	0	0	0	0.00417781	0	0	0	0	0	0	0.00222464
Unclassified	genus	0.0121788	0.0836925	0.128211	0.216606	0.0835561	0.239268	0.232012	0.142674	0.124025	0.0974803	0.129596	0.129029
Kazan-1B-37	order	0	0.0209231	0.0228948	0.0160449	0.00417781	0.0211119	0.0301314	0.0171208	0.00652763	0.0127148	0.00909442	0.0133479
PAUC43f_marine_benthic_group	order	0.0243576	0.0460309	0.0915793	0.0842359	0.0501337	0.0809289	0.108473	0.0827507	0.088123	0.0720507	0.0773026	0.0867611
S0134_terrestrial_group	order	0	0.0418463	0.0595265	0.0762134	0.0459559	0.0422238	0.0421839	0.0456556	0.0261105	0.0190722	0.0318305	0.0355943
GOUTA4	phylum	0	0	0	0	0	0	0	0.00285347	0	0.00211914	0	0
JL-ETNP-Z39	phylum	0	0.00418463	0.00915793	0	0.00417781	0.00351865	0	0.00570695	0.00652763	0	0.00682082	0.0111232
LD1-PA38	phylum	0.0121788	0	0	0	0	0	0	0	0	0	0.00227361	0
Lentisphaerae	phylum	0.0730727	0.1632	0.256422	0.393101	0.284091	0.422238	0.265156	0.211157	0.114233	0.112314	0.122775	0.140153
113B434	class	0	0	0	0	0	0	0.00301314	0	0	0.00211914	0	0.00444929
B01R017	class	0	0	0	0	0	0	0	0	0	0	0.00227361	0
c5LKS8	class	0.0243576	0.00418463	0.0137369	0.00802246	0.0125334	0.0140746	0.00903941	0.00570695	0.00652763	0	0.00682082	0.00222464
DEV055	class	0	0.00418463	0	0	0.00417781	0	0	0	0	0	0.00454721	0
LD1-PA26	class	0	0	0	0	0.00417781	0	0	0	0	0	0	0
LD1-PA34	class	0	0.00418463	0.00686845	0	0.00417781	0.00351865	0	0	0.00652763	0.00635741	0	0.00222464
Lentisphaeria	class	0.0121788	0	0	0	0	0	0	0	0.00326381	0.00211914	0	0
Lentisphaerales	order	0.0121788	0	0	0	0	0	0	0	0.00326381	0.00211914	0	0
Lentisphaeraceae	family	0.0121788	0	0	0	0	0	0	0	0.00326381	0.00211914	0	0
Lentisphaera	genus	0.0121788	0	0	0	0	0	0	0	0.00326381	0.00211914	0	0
Oligosphaeria	class	0	0	0.00228948	0	0	0	0.00301314	0	0.00326381	0.00423828	0	0
R76-B128	class	0.0121788	0.0418463	0.0435002	0.212595	0.137868	0.186488	0.0843678	0.0941646	0.0261105	0.0211914	0.0272833	0.0200218
Unclassified	class	0.0243576	0.0627694	0.0984477	0.100281	0.0793783	0.123153	0.0843678	0.0684834	0.0391658	0.0529784	0.0431985	0.0667393
WCHB1-41	class	0	0.0460309	0.0915793	0.0722022	0.0417781	0.0950035	0.0813547	0.0428021	0.0293743	0.0233105	0.0386513	0.0444929
Nitrospirae	phylum	0.316648	0.769971	0.70745	1.10309	0.739472	1.20338	1.14198	0.770438	0.538529	0.606073	0.588864	0.694089
Nitrospira	class	0.316648	0.769971	0.70745	1.10309	0.739472	1.20338	1.14198	0.770438	0.538529	0.606073	0.588864	0.694089
Nitrospirales	order	0.316648	0.769971	0.70745	1.10309	0.739472	1.20338	1.14198	0.770438	0.538529	0.606073	0.588864	0.694089
0319-6A21	family	0.0365364	0.0376616	0.0435002	0.128359	0.0292447	0.0246305	0.0482102	0.0570695	0.0391658	0.0339062	0.0454721	0.0355943
Nitrospiraceae	family	0.267933	0.665355	0.576949	0.850381	0.68516	1.11893	1.01844	0.630618	0.450406	0.487402	0.4479	0.585082
Nitrospira	genus	0.267933	0.665355	0.576949	0.850381	0.68516	1.11893	1.01844	0.630618	0.450406	0.487402	0.4479	0.585082
Sh765B-TzT-35	family	0	0.0544001	0.066395	0.0962696	0.0125334	0.0351865	0.0421839	0.0656299	0.035902	0.0593359	0.0682082	0.0511668
4-29	family	0.0121788	0.0125539	0.0206053	0.0280786	0.0125334	0.0246305	0.0331445	0.0171208	0.0130553	0.0254297	0.0272833	0.0222464
NPL-UPA2	phylum	0.0121788	0.0167385	0.00915793	0.00802246	0.00417781	0	0.00602627	0.0114139	0.00326381	0.00211914	0.00682082	0.00444929
Planctomycetes	phylum	1.16916	2.83718	3.77536	3.3574	2.59024	3.66643	4.14005	3.06748	2.30425	2.01106	2.22359	2.40929
028H05-P-BN-P5	class	0	0	0.00686845	0	0.00417781	0.0105559	0.00301314	0.00285347	0	0.00423828	0.00454721	0.00222464
BD7-11	class	0	0.0251078	0.0228948	0.0601685	0.100267	0.0809289	0.0542365	0.0285347	0.052221	0.0572167	0.0318305	0.031145
MBMPE71	class	0	0.00418463	0	0.00401123	0	0	0	0.00285347	0	0	0	0
MD2896-B258	class	0	0	0	0	0	0	0.00301314	0	0	0.00211914	0.00682082	0
OM190	class	0.121788	0.267816	0.503686	0.541516	0.384358	0.615764	0.714114	0.370952	0.352492	0.309394	0.397881	0.371516
Phycisphaerae	class	0.633297	1.44788	1.99414	1.88929	1.13636	1.69599	2.15741	1.74918	0.998727	0.976923	1.08451	1.21466
Amsterdam-1B-07	order	0	0	0	0.00401123	0	0	0.00301314	0	0	0	0	0
B103G10	order	0	0.00418463	0.00228948	0.00401123	0	0	0.00301314	0.00285347	0	0	0	0
C86	order	0	0.0125539	0.0251843	0.0120337	0.0125334	0.0175932	0.0271182	0.0114139	0.00652763	0.0127148	0.00909442	0.0155725
CCM11a	order	0.0852515	0.150647	0.350291	0.328921	0.167112	0.26038	0.316379	0.373805	0.215412	0.150459	0.165973	0.200218
ML-A-10	order	0	0	0.00228948	0	0	0.00351865	0	0.00285347	0	0	0	0.00222464
mle1-8	order	0.0243576	0.0292924	0.066395	0.0962696	0.0376003	0.0914849	0.132578	0.116992	0.0587487	0.0445019	0.0591137	0.068964
MSB-3A7_sediment_group	order	0	0.0209231	0.0366317	0.0200562	0.0167112	0.0246305	0.0271182	0.0171208	0.0163191	0.0105957	0.0181888	0.0155725
MSBL9	order	0.280112	0.719756	0.776134	0.601685	0.338402	0.489092	0.563457	0.701955	0.283952	0.36873	0.434259	0.453828
Phycisphaerales	order	0.194861	0.364062	0.551765	0.609707	0.459559	0.657987	0.946125	0.368098	0.349228	0.307275	0.325126	0.37374
08D2Z94_hypersaline_microbial_mat_group	family	0	0	0	0.00401123	0.00417781	0.00351865	0	0	0.00326381	0	0	0.00222464
AKAU3564_sediment_group	family	0.0121788	0.00418463	0.0251843	0.00802246	0.0125334	0.0105559	0.021092	0.0256813	0.00326381	0	0.0136416	0.00889858
ODP1230B30.02_sediment_group	family	0	0.0376616	0.0274738	0.00802246	0.0167112	0.0281492	0.0241051	0.0228278	0	0.0169531	0.011368	0.00444929
Phycisphaeraceae	family	0.133967	0.217601	0.437291	0.529483	0.388536	0.562984	0.837652	0.265373	0.319854	0.269131	0.27738	0.322573
AKYG587	genus	0	0.0125539	0.0206053	0.0240674	0.00835561	0.0070373	0.0180788	0	0.0130553	0.0169531	0.0136416	0.00667393
CL500-3	genus	0.0243576	0.0167385	0.0160264	0.0280786	0.00835561	0.0140746	0.0331445	0.00570695	0.00326381	0.0127148	0.011368	0.0155725
I-8	genus	0	0.00836925	0.0114474	0.0200562	0.0125334	0.0140746	0.0271182	0.0114139	0.00326381	0.00423828	0.00227361	0.00222464
Phycisphaera	genus	0.0487151	0.0209231	0.0480791	0.0320899	0.0376003	0.0738916	0.0964204	0.0285347	0.0195829	0.0296679	0.011368	0.0266957
SM1A02	genus	0.0121788	0.0251078	0.0343422	0.0722022	0.0584893	0.0738916	0.0994335	0.00856042	0.0424296	0.0233105	0.0363777	0.0289204
Unclassified	genus	0	0.00418463	0.00686845	0.0120337	0.00835561	0.0175932	0.00602627	0.0114139	0	0.00423828	0.00682082	0.00222464
Urania-1B-19_marine_sediment_group	genus	0.0487151	0.129723	0.299922	0.340955	0.254846	0.362421	0.55743	0.199743	0.238258	0.178008	0.19553	0.240262
SBYZ-984	family	0.0121788	0.0209231	0.00686845	0.00401123	0.00835561	0	0.00903941	0.0199743	0	0.00423828	0.00227361	0.0111232
Unclassified	family	0.0365364	0.0836925	0.0549476	0.0561572	0.0292447	0.0527797	0.0542365	0.0342417	0.0228467	0.0169531	0.0204625	0.0244711
Pla1_lineage	order	0	0.0251078	0.0228948	0.0160449	0.00417781	0	0.0120525	0.0256813	0.00652763	0.0105957	0.011368	0.00889858
S15A-MN16	order	0	0	0.00228948	0.00401123	0	0	0.00301314	0	0.00326381	0.00211914	0	0.00222464
S-70	order	0.0121788	0.0167385	0.00915793	0.0160449	0.0125334	0.0105559	0.00903941	0.0114139	0.00326381	0.00847655	0.00454721	0.00444929
SHA-43	order	0.0121788	0.033477	0.0595265	0.0401123	0.020889	0.0316678	0.0361576	0.0199743	0.00326381	0.0169531	0.011368	0.0177972
Unclassified	order	0.0243576	0.0711386	0.0870003	0.136382	0.0668449	0.109078	0.0783416	0.0970181	0.0489572	0.0445019	0.0454721	0.0511668
WD2101_soil_group	order	0	0	0.00228948	0	0	0	0	0	0.00326381	0	0	0
Pla3_lineage	class	0.0608939	0.213416	0.203764	0.128359	0.108623	0.18297	0.192841	0.168355	0.120761	0.0826464	0.0886706	0.0845365
Pla4_lineage	class	0.0365364	0.0460309	0.0320527	0.0762134	0.0793783	0.0668543	0.0693022	0.054216	0.0620125	0.0720507	0.0591137	0.0578408
Planctomycetacia	class	0.231397	0.410093	0.622739	0.344966	0.47627	0.524279	0.448957	0.228278	0.502627	0.303037	0.368324	0.384864
Brocadiales	order	0.0121788	0	0	0.00401123	0.00417781	0.0070373	0.0120525	0	0.00326381	0.00211914	0	0
Brocadiaceae	family	0.0121788	0	0	0.00401123	0.00417781	0.0070373	0.0120525	0	0.00326381	0.00211914	0	0
Candidatus_Kuenenia	genus	0.0121788	0	0	0.00401123	0.00417781	0.0070373	0.0120525	0	0.00326381	0.00211914	0	0
Planctomycetales	order	0.219218	0.410093	0.622739	0.340955	0.472092	0.503167	0.433892	0.228278	0.499364	0.300918	0.368324	0.382639
Planctomycetaceae	family	0.219218	0.410093	0.622739	0.340955	0.472092	0.503167	0.433892	0.228278	0.499364	0.300918	0.368324	0.382639
Blastopirellula	genus	0.0487151	0.0418463	0.0389212	0.0120337	0.0417781	0.0387051	0.0451971	0.0114139	0.0391658	0.0445019	0.0159152	0.0244711
Candidatus_Anammoximicrobium	genus	0	0	0.0114474	0.00802246	0.0125334	0.0211119	0.021092	0.00856042	0.00326381	0.014834	0.011368	0.00667393
Pir1_lineage	genus	0	0	0.00228948	0.00401123	0	0	0.0120525	0.00285347	0	0.00635741	0.00454721	0.00222464
Pir3_lineage	genus	0	0.00836925	0.0160264	0.0160449	0	0.0070373	0.00602627	0.00856042	0.0228467	0.00847655	0.011368	0.00667393
Pir4_lineage	genus	0	0.138093	0.183159	0.0601685	0.087734	0.109078	0.0693022	0.0627764	0.101178	0.0635741	0.115954	0.113457
Pirellula	genus	0	0.00836925	0.0114474	0.00401123	0.00417781	0.0175932	0.0120525	0.00856042	0.0130553	0.00423828	0.00227361	0.0111232
Planctomyces	genus	0.0608939	0.0585848	0.0732634	0.0681909	0.0835561	0.105559	0.0572496	0.0370952	0.0424296	0.0254297	0.0409249	0.037819
Rhodopirellula	genus	0.0487151	0.0878771	0.167132	0.0922583	0.183824	0.123153	0.126552	0.0370952	0.143608	0.0868847	0.0954914	0.0956597
Unclassified	genus	0.0608939	0.066954	0.119053	0.0762134	0.0584893	0.0809289	0.0843678	0.0513625	0.133816	0.046621	0.0704818	0.0845365
Unclassified	order	0	0	0	0	0	0.0140746	0.00301314	0	0	0	0	0.00222464
SPG12-401-411-B72	class	0.0121788	0	0	0.00401123	0	0.0070373	0.00602627	0.00570695	0.00326381	0.00211914	0	0.00222464
Unclassified	class	0.0608939	0.292924	0.270159	0.244685	0.221424	0.387051	0.388695	0.273934	0.146872	0.129267	0.131869	0.195769
vadinHA49	class	0.0121788	0.129723	0.119053	0.0641797	0.0793783	0.0950035	0.102447	0.182622	0.0652763	0.0720507	0.0500193	0.0645147
Proteobacteria	phylum	50.3227	34.0377	30.2372	33.6943	54.0608	38.0718	35.3742	25.082	53.9639	45.339	41.0431	37.71
Alphaproteobacteria	class	4.15297	1.56087	0.831082	1.26354	3.4634	2.11471	1.73255	0.659153	4.83371	2.23569	1.74613	1.56837
Adriatic90	order	0.0121788	0.00418463	0.00228948	0	0.0250668	0.00351865	0	0	0.0130553	0.00211914	0	0
BF195	order	0	0	0.00228948	0.00802246	0	0.00351865	0	0	0.00326381	0	0.00227361	0.00222464
Caulobacterales	order	0	0	0.00228948	0.00401123	0.00417781	0.0105559	0.0120525	0.00570695	0.00652763	0.00847655	0.00682082	0.00222464
Caulobacteraceae	family	0	0	0	0	0	0	0	0	0	0.00211914	0	0
Brevundimonas	genus	0	0	0	0	0	0	0	0	0	0.00211914	0	0
Hyphomonadaceae	family	0	0	0.00228948	0.00401123	0.00417781	0.0105559	0.0120525	0.00570695	0.00652763	0.00635741	0.00682082	0.00222464
Woodsholea	genus	0	0	0.00228948	0.00401123	0.00417781	0.0105559	0.0120525	0.00570695	0.00652763	0.00635741	0.00682082	0.00222464
DB1-14	order	0	0	0	0	0	0	0	0	0.00652763	0	0	0
Kordiimonadales	order	0	0	0	0	0.00835561	0.0070373	0	0	0	0	0	0
Kordiimonadaceae	family	0	0	0	0	0.00835561	0.0070373	0	0	0	0	0	0
Kordiimonas	genus	0	0	0	0	0.00835561	0.0070373	0	0	0	0	0	0
Magnetococcales	order	0	0	0	0	0	0	0	0	0.00326381	0.0233105	0	0
Magnetococcaceae	family	0	0	0	0	0	0	0	0	0.00326381	0.0233105	0	0
Magnetococcus	genus	0	0	0	0	0	0	0	0	0.00326381	0.0233105	0	0
OCS116_clade	order	0	0.00418463	0	0	0	0	0.00301314	0	0.00326381	0	0	0
Rhizobiales	order	0.219218	0.142277	0.183159	0.128359	0.292447	0.288529	0.25009	0.0798973	0.35902	0.146221	0.186436	0.224689
A0839	family	0	0	0	0	0.00417781	0	0	0	0	0.00211914	0	0.00444929
Bradyrhizobiaceae	family	0	0	0	0	0	0	0	0	0.00326381	0	0	0
Afipia	genus	0	0	0	0	0	0	0	0	0.00326381	0	0	0
Brucellaceae	family	0	0	0.00228948	0	0.00417781	0.0070373	0	0	0.0130553	0.00211914	0	0
Daeguia	genus	0	0	0.00228948	0	0.00417781	0.0070373	0	0	0.0130553	0.00211914	0	0
Hyphomicrobiaceae	family	0.0608939	0.0878771	0.107606	0.0441235	0.142045	0.144265	0.10546	0.0313882	0.117497	0.0699316	0.0682082	0.0934351
Filomicrobium	genus	0.0121788	0.0209231	0.0389212	0.00802246	0.0459559	0.059817	0.0421839	0.0171208	0.0326381	0.0233105	0.0431985	0.0533915
Hyphomicrobium	genus	0	0	0	0	0	0.00351865	0	0	0	0	0	0
Pedomicrobium	genus	0.0121788	0.00836925	0.00228948	0	0.00417781	0.0070373	0.00903941	0	0.0130553	0.00847655	0	0
Unclassified	genus	0.0365364	0.0585848	0.0641055	0.0361011	0.0919118	0.0738916	0.0542365	0.0142674	0.0718039	0.0381445	0.0250097	0.0400436
Vasilyevaea	genus	0	0	0.00228948	0	0	0	0	0	0	0	0	0
KF-JG30-B3	family	0	0.00418463	0.00686845	0.00401123	0.00835561	0.0070373	0.0180788	0.00570695	0.00979144	0.00423828	0.00682082	0.00889858
MNG7	family	0	0.00418463	0	0.00802246	0.00835561	0.0070373	0	0	0.0228467	0.00211914	0.00227361	0.00222464
Phyllobacteriaceae	family	0.0730727	0.00836925	0.00457896	0.00802246	0.00835561	0.00351865	0.0120525	0.00570695	0.0489572	0.0105957	0.011368	0.0155725
Aliihoeflea	genus	0	0	0	0	0	0	0	0.00285347	0.00652763	0.00211914	0	0
Cohaesibacter	genus	0.0243576	0	0.00457896	0.00802246	0.00417781	0	0.00903941	0	0.00652763	0.00211914	0.00682082	0.00889858
Pseudahrensia	genus	0	0	0	0	0	0	0	0	0.00326381	0.00211914	0	0
Unclassified	genus	0.0487151	0.00836925	0	0	0.00417781	0.00351865	0.00301314	0.00285347	0.0326381	0.00423828	0.00454721	0.00667393
Rhodobiaceae	family	0.0852515	0.0209231	0.0320527	0.0481348	0.0752005	0.0738916	0.066289	0.0142674	0.0783315	0.0275488	0.0545665	0.068964
Afifella	genus	0	0.00418463	0.00228948	0.00401123	0.00417781	0.0070373	0.0120525	0	0.0195829	0.00211914	0.00682082	0.00889858
Anderseniella	genus	0.0365364	0	0.00686845	0.00802246	0.0417781	0.0211119	0.021092	0	0.0326381	0.00847655	0.0159152	0.0155725
Rhodobium	genus	0.0487151	0.0167385	0.0228948	0.0361011	0.0292447	0.0457424	0.0331445	0.0142674	0.0261105	0.0169531	0.0318305	0.0444929
Unclassified	family	0	0.0167385	0.0297633	0.0160449	0.0417781	0.0457424	0.0482102	0.0228278	0.0620125	0.0275488	0.0431985	0.031145
Xanthobacteraceae	family	0	0	0	0	0	0	0	0	0.00326381	0	0	0
Rhodobacterales	order	2.69151	0.728125	0.210632	0.208584	1.89672	0.791696	0.424852	0.154088	3.48249	1.12526	0.857149	0.700763
Rhodobacteraceae	family	2.69151	0.728125	0.210632	0.208584	1.89672	0.791696	0.424852	0.154088	3.48249	1.12526	0.857149	0.700763
Albidovulum	genus	0	0	0	0.00401123	0	0	0	0	0.00326381	0.00211914	0	0.00222464
Albimonas	genus	0	0.00418463	0.00228948	0	0.0167112	0.00351865	0	0	0.00979144	0.00423828	0.00227361	0.00889858
Breoghania	genus	0	0	0.00457896	0.00401123	0.00417781	0	0	0.00570695	0.0163191	0	0.00909442	0
Citreicella	genus	0.0608939	0.0544001	0.00915793	0	0.0543115	0.0175932	0.00301314	0.00570695	0.0750677	0.0211914	0.00227361	0.00222464
Hasllibacter	genus	0	0.00418463	0.00228948	0	0	0.00351865	0.0120525	0	0.00652763	0	0.00227361	0
Jannaschia	genus	0.109609	0.0125539	0.00457896	0	0.0793783	0.0211119	0.00301314	0	0.584223	0.184365	0.127322	0.106783
Litorimicrobium	genus	0.0121788	0.00836925	0.00457896	0	0.0250668	0.0140746	0	0	0.0293743	0.0254297	0	0.00444929
Maritimibacter	genus	0.0974303	0.033477	0.00686845	0	0.0584893	0.0562984	0.00301314	0.00285347	0.0750677	0.0529784	0.00454721	0.00889858
Nautella	genus	0	0	0	0	0.0125334	0.0175932	0	0	0	0	0.00227361	0
Pelagicola	genus	0.0121788	0.00836925	0	0	0	0.00351865	0	0	0.00326381	0	0	0
Pelagimonas	genus	0	0.00418463	0	0	0.00417781	0	0	0	0	0	0	0
Planktotalea	genus	0	0	0	0	0	0	0	0	0.0391658	0.0296679	0.0409249	0.0177972
Profundibacterium	genus	0	0	0	0	0.00835561	0	0	0.00285347	0.00652763	0	0	0.00444929
Roseibacterium	genus	0.0608939	0.0251078	0	0	0.0752005	0.0105559	0.00301314	0.00285347	0.150135	0.014834	0.00682082	0.00444929
Roseicitreum	genus	0.219218	0.0753233	0.00686845	0.00401123	0.0459559	0.0457424	0.0241051	0.00856042	0.169718	0.061455	0.0181888	0.0266957
Roseovarius	genus	0	0	0	0	0	0	0	0	0.00979144	0.00423828	0.00909442	0
Seohaeicola	genus	0.0730727	0.0167385	0.00686845	0	0.0292447	0.0140746	0	0	0.0815954	0.014834	0.0181888	0.0244711
Tabrizicola	genus	0	0	0	0	0	0	0	0	0.00652763	0.00423828	0.00227361	0
Thalassobacter	genus	0.267933	0.0125539	0.0160264	0.0441235	0.300802	0.112597	0.0482102	0.0399486	0.447143	0.226748	0.288748	0.180196
Thioclava	genus	0.0121788	0	0.00457896	0	0.00417781	0	0	0.00285347	0.0228467	0.0105957	0.00227361	0.00444929
Unclassified	genus	1.76592	0.468678	0.141948	0.152427	1.13636	0.457424	0.325419	0.0827507	1.73635	0.46621	0.320578	0.302552
Wenxinia	genus	0	0	0	0	0.0417781	0.0140746	0.00301314	0	0.00979144	0.00211914	0	0.00222464
Rhodospirillales	order	0.377542	0.309662	0.17858	0.473325	0.371825	0.446868	0.500181	0.194036	0.319854	0.387802	0.256917	0.318124
Acetobacteraceae	family	0.0121788	0.00418463	0.00228948	0.0120337	0.0250668	0.0140746	0.0271182	0.00856042	0.0326381	0.0127148	0.00227361	0.0133479
Roseomonas	genus	0	0	0	0	0	0	0.00301314	0	0.00326381	0	0	0
Unclassified	genus	0.0121788	0.00418463	0.00228948	0.0120337	0.0250668	0.0140746	0.0241051	0.00856042	0.0293743	0.0127148	0.00227361	0.0133479
AT-s3-44	family	0	0	0	0	0.00417781	0	0	0	0	0.00211914	0	0
B79	family	0	0	0	0	0	0	0	0	0.00326381	0	0	0
Rhodospirillaceae	family	0.365364	0.28037	0.164843	0.425191	0.284091	0.365939	0.349524	0.176915	0.225203	0.330586	0.222813	0.233588
Defluviicoccus	genus	0	0.0251078	0.0114474	0.0320899	0.0334225	0.059817	0.0241051	0.0142674	0.0261105	0.0233105	0.00909442	0.0155725
Magnetospira	genus	0.0121788	0	0.00228948	0.00802246	0	0.0070373	0	0.00285347	0.00326381	0.00847655	0	0.00222464
Magnetovibrio	genus	0.280112	0.0418463	0	0.00802246	0.0752005	0.0351865	0.0180788	0	0.088123	0.135625	0.0318305	0.031145
Pelagibius	genus	0	0.0376616	0.0480791	0.136382	0.0668449	0.0633357	0.0964204	0.059923	0.0261105	0.0423828	0.0591137	0.0533915
Thalassobaculum	genus	0	0.00836925	0	0	0	0.00351865	0	0	0.00652763	0.0127148	0	0
Thalassospira	genus	0.0243576	0.00836925	0	0	0.00417781	0.00351865	0	0	0.0130553	0.00211914	0	0
Unclassified	genus	0.0487151	0.159016	0.103027	0.240674	0.104445	0.193526	0.21092	0.0998716	0.0620125	0.105957	0.122775	0.131254
Unclassified	family	0	0.0251078	0.0114474	0.0361011	0.0584893	0.0668543	0.123539	0.00856042	0.0587487	0.0423828	0.0318305	0.0711886
Rickettsiales	order	0.0608939	0.0585848	0.0824214	0.148416	0.116979	0.0879662	0.102447	0.059923	0.166455	0.133506	0.204625	0.0867611
bac2nit3	family	0	0	0	0	0.00835561	0	0.00301314	0	0	0	0	0
EF100-94H03	family	0.0121788	0.00418463	0	0	0	0.0070373	0.00301314	0	0	0	0	0
Rickettsiaceae	family	0.0121788	0	0	0	0	0.00351865	0.00301314	0	0	0	0	0
Rickettsia	genus	0.0121788	0	0	0	0	0.00351865	0.00301314	0	0	0	0	0
Rickettsiales_Incertae_Sedis	family	0	0	0.00228948	0	0	0	0	0	0	0	0	0
Candidatus_Captivus	genus	0	0	0.00228948	0	0	0	0	0	0	0	0	0
SHWN-night2	family	0	0	0	0.00401123	0.00835561	0.00351865	0.00301314	0.00285347	0	0	0.00227361	0.00222464
T9d	family	0	0.00418463	0	0	0.00835561	0.00351865	0.00301314	0	0.0130553	0.00847655	0	0.00222464
TK34	family	0.0365364	0.0460309	0.0801319	0.144404	0.0752005	0.0668543	0.087381	0.0570695	0.150135	0.12291	0.202351	0.0823119
Unclassified	family	0	0.00418463	0	0	0.0167112	0.00351865	0	0	0.00326381	0.00211914	0	0
Sneathiellales	order	0	0	0	0	0	0.00351865	0	0	0	0.00635741	0.00227361	0.00222464
Sneathiellaceae	family	0	0	0	0	0	0.00351865	0	0	0	0.00635741	0.00227361	0.00222464
Sneathiella	genus	0	0	0	0	0	0.00351865	0	0	0	0.00635741	0.00227361	0.00222464
Sphingomonadales	order	0.182682	0.0292924	0.0228948	0.0160449	0.0710227	0.0387051	0.0451971	0.00856042	0.0587487	0.0127148	0.0159152	0.0133479
Erythrobacteraceae	family	0.182682	0.0292924	0.0160264	0.00401123	0.0501337	0.0246305	0.0180788	0	0.0489572	0.0105957	0.00682082	0.00444929
Altererythrobacter	genus	0.0243576	0	0	0	0.00835561	0	0	0	0.00979144	0.00211914	0	0
Erythrobacter	genus	0	0.00418463	0	0	0.00417781	0.00351865	0.00602627	0	0.00652763	0.00211914	0	0
Porphyrobacter	genus	0.158324	0.0251078	0.0160264	0.00401123	0.0376003	0.0211119	0.0120525	0	0.0326381	0.00635741	0.00682082	0.00444929
Sphingomonadaceae	family	0	0	0.00686845	0.0120337	0.020889	0.0140746	0.0271182	0.00856042	0.00979144	0.00211914	0.00909442	0.00889858
Sphingorhabdus	genus	0	0	0	0	0	0.00351865	0	0	0	0	0.00227361	0.00222464
Stakelama	genus	0	0	0.00686845	0.0120337	0.020889	0.0105559	0.0271182	0.00856042	0.00979144	0.00211914	0.00682082	0.00667393
Unclassified	order	0.608939	0.284555	0.146527	0.276775	0.676805	0.432794	0.394721	0.156941	0.411241	0.389921	0.213719	0.218015
ARKDMS-49	class	0	0	0.0114474	0.0240674	0.00417781	0.0105559	0.00602627	0.00856042	0	0.00211914	0.00682082	0.00667393
Betaproteobacteria	class	4.34783	2.09231	1.16306	2.01364	3.58456	3.02604	2.36833	1.61792	4.429	4.94395	4.56313	2.92096
B1-7BS	order	0.0365364	0.0292924	0.00686845	0.0641797	0.0543115	0.0809289	0.0451971	0.0228278	0.0456934	0.0656933	0.0522929	0.0422682
Burkholderiales	order	3.67799	1.3349	0.53116	0.84637	2.10144	1.49191	0.897915	0.653446	1.74288	0.943016	0.550213	0.754155
Alcaligenaceae	family	0	0.00418463	0	0	0.0167112	0.0140746	0	0	0.0228467	0.00211914	0	0
Candidimonas	genus	0	0	0	0	0	0.0070373	0	0	0	0	0	0
Unclassified	genus	0	0.00418463	0	0	0.0167112	0.0070373	0	0	0.0228467	0.00211914	0	0
Burkholderiaceae	family	0	0.0125539	0.00915793	0.0320899	0.0125334	0.0105559	0.00602627	0.0199743	0.00652763	0.00847655	0.00682082	0.0133479
Lautropia	genus	0	0.0125539	0.00915793	0.0240674	0.00835561	0.0070373	0.00602627	0.0171208	0.00326381	0.00635741	0.00227361	0.0111232
Unclassified	genus	0	0	0	0.00802246	0.00417781	0.00351865	0	0.00285347	0.00326381	0.00211914	0.00454721	0.00222464
Comamonadaceae	family	3.67799	1.31816	0.515133	0.798235	2.06801	1.44968	0.882849	0.627764	1.70697	0.928182	0.541118	0.731908
BAL58_marine_group	genus	0.0121788	0.0167385	0.00228948	0	0.0125334	0.0175932	0.00301314	0	0.0228467	0.014834	0	0
Leptothrix	genus	0.0121788	0.00418463	0.00228948	0.00401123	0	0.0105559	0.0120525	0.00570695	0.0293743	0.00847655	0.00909442	0.00667393
Macromonas	genus	3.39788	0.807633	0.00915793	0	1.12383	0.309641	0.0632759	0.0142674	0.67561	0.360253	0.00227361	0.0289204
Piscinibacter	genus	0	0.00836925	0	0	0.0125334	0.0140746	0.00301314	0	0.0130553	0.00423828	0	0.00222464
Rhizobacter	genus	0	0.00836925	0.00686845	0.00401123	0	0	0.00903941	0	0.00326381	0	0	0
Rhodoferax	genus	0.0121788	0.0251078	0	0	0.00417781	0.0105559	0.00602627	0.00285347	0.0195829	0.00847655	0.0250097	0.0289204
Rivibacter	genus	0.0730727	0.104616	0.137369	0.188528	0.263202	0.26038	0.162709	0.0884577	0.264369	0.110195	0.184162	0.240262
Rubrivivax	genus	0.0974303	0.142277	0.0709739	0.284797	0.371825	0.524279	0.319393	0.199743	0.124025	0.0932421	0.086397	0.129029
Unclassified	genus	0.0730727	0.200862	0.286185	0.316887	0.279913	0.302604	0.304327	0.316736	0.554848	0.328466	0.234181	0.295878
Unclassified	family	0	0	0.00686845	0.0160449	0.00417781	0.0175932	0.00903941	0.00570695	0.00652763	0.00423828	0.00227361	0.00889858
Hydrogenophilales	order	0.0608939	0.0209231	0.0228948	0.0681909	0.125334	0.0457424	0.0512233	0.0256813	1.20761	2.38191	3.17395	1.10787
Hydrogenophilaceae	family	0.0608939	0.0209231	0.0228948	0.0681909	0.125334	0.0457424	0.0512233	0.0256813	1.20761	2.38191	3.17395	1.10787
Ferritrophicum	genus	0	0	0	0	0	0	0	0	0.00326381	0	0	0
Thiobacillus	genus	0.0608939	0.0209231	0.0228948	0.0681909	0.121156	0.0457424	0.0482102	0.0256813	1.20435	2.38191	3.17395	1.10787
Thiobacter	genus	0	0	0	0	0.00417781	0	0.00301314	0	0	0	0	0
Methylophilales	order	0.0487151	0.0167385	0	0.00401123	0.0459559	0.0175932	0.00903941	0.00570695	0.0391658	0.0254297	0	0
Methylophilaceae	family	0.0487151	0.0167385	0	0.00401123	0.0459559	0.0175932	0.00903941	0.00570695	0.0391658	0.0254297	0	0
Methylophilus	genus	0	0	0	0	0	0	0	0	0.00326381	0.00211914	0	0
Methylotenera	genus	0.0487151	0.0167385	0	0.00401123	0.0376003	0.0175932	0.00301314	0.00570695	0.0326381	0.0190722	0	0
OM43_clade	genus	0	0	0	0	0.00835561	0	0.00602627	0	0.00326381	0.00423828	0	0
Neisseriales	order	0.0852515	0.033477	0.0114474	0.0320899	0.0919118	0.059817	0.0572496	0.0114139	0.0620125	0.0317871	0.011368	0.0289204
Neisseriaceae	family	0.0852515	0.033477	0.0114474	0.0320899	0.0919118	0.059817	0.0572496	0.0114139	0.0620125	0.0317871	0.011368	0.0289204
Chitiniphilus	genus	0.0243576	0.0167385	0.00915793	0.0120337	0.0417781	0.0211119	0.021092	0	0.0293743	0.0105957	0.00909442	0.00889858
Leeia	genus	0	0	0	0	0	0	0.00602627	0	0	0	0	0
Unclassified	genus	0.0608939	0.0167385	0.00228948	0.0200562	0.0501337	0.0387051	0.0301314	0.0114139	0.0326381	0.0211914	0.00227361	0.0200218
Nitrosomonadales	order	0.0852515	0.209231	0.137369	0.280786	0.330047	0.471499	0.491141	0.125553	0.613597	0.873085	0.211445	0.364842
Gallionellaceae	family	0	0	0	0.00401123	0.0459559	0.0562984	0.0693022	0.00285347	0.114233	0.300918	0.0250097	0.0600654
Candidatus_Nitrotoga	genus	0	0	0	0	0.00417781	0.0140746	0.00602627	0	0.0261105	0.19708	0.0250097	0.0467175
Sideroxydans	genus	0	0	0	0	0	0.00351865	0	0	0.035902	0.0402636	0	0
Unclassified	genus	0	0	0	0.00401123	0.0417781	0.0387051	0.0632759	0.00285347	0.052221	0.0635741	0	0.0133479
Nitrosomonadaceae	family	0.0852515	0.209231	0.137369	0.276775	0.284091	0.415201	0.421839	0.122699	0.499364	0.572167	0.186436	0.304776
Nitrosomonas	genus	0.0243576	0.0418463	0.0183159	0.0802246	0.104445	0.193526	0.195854	0.054216	0.251314	0.425947	0.0682082	0.169073
Nitrosospira	genus	0	0.0167385	0	0	0.00417781	0.00351865	0.00301314	0.00285347	0.00979144	0.00635741	0.00227361	0
Unclassified	genus	0.0608939	0.150647	0.119053	0.19655	0.175468	0.218156	0.222972	0.0656299	0.238258	0.139863	0.115954	0.135703
Rhodocyclales	order	0	0.0209231	0.00686845	0.0160449	0.0376003	0.0175932	0.0150657	0.0114139	0.0130553	0.0105957	0.00454721	0.00889858
Rhodocyclaceae	family	0	0.0209231	0.00686845	0.0160449	0.0376003	0.0175932	0.0150657	0.0114139	0.0130553	0.0105957	0.00454721	0.00889858
Azoarcus	genus	0	0.00418463	0.00228948	0.00401123	0.0125334	0	0.00602627	0.00570695	0.00979144	0.00211914	0.00227361	0.00667393
Denitratisoma	genus	0	0.00418463	0.00228948	0	0	0.00351865	0	0	0	0	0.00227361	0
Ferribacterium	genus	0	0	0	0.00802246	0	0	0	0	0	0.00211914	0	0
Methyloversatilis	genus	0	0.00418463	0	0	0.00417781	0.00351865	0	0	0	0	0	0
Sulfuritalea	genus	0	0.00836925	0	0	0.0125334	0.0070373	0.00301314	0.00570695	0.00326381	0.00211914	0	0
Unclassified	genus	0	0	0.00228948	0.00401123	0.00835561	0.00351865	0.00602627	0	0	0.00423828	0	0.00222464
TRA3-20	order	0.243576	0.284555	0.26329	0.45728	0.38018	0.394089	0.385682	0.379512	0.388394	0.298798	0.325126	0.324798
Unclassified	order	0.109609	0.142277	0.183159	0.244685	0.417781	0.446868	0.415813	0.382366	0.31659	0.313632	0.234181	0.289204
BJGMM-U27	class	0.0730727	0.0376616	0.0457896	0.0601685	0.0334225	0.0457424	0.0632759	0.0256813	0.0261105	0.0339062	0.0522929	0.0556161
Deltaproteobacteria	class	18.7066	20.1699	21.4731	21.412	15.6793	20.2357	21.2396	19.2724	11.469	24.0798	23.6137	22.311
10bav-F6	order	0.0487151	0.0209231	0.0274738	0.0842359	0.0292447	0.0457424	0.021092	0.0627764	0.00979144	0.014834	0.0204625	0.0222464
43F-1404R	order	0.828157	1.33071	1.70109	2.06578	1.16143	1.93878	2.32614	2.04879	1.08685	2.18695	2.33727	2.09339
Bdellovibrionales	order	0.864694	0.49797	0.464765	0.421179	0.64756	0.499648	0.397734	0.253959	0.469989	0.741698	0.329673	0.284755
Bacteriovoracaceae	family	0.852515	0.489601	0.439581	0.344966	0.538937	0.436312	0.349524	0.228278	0.349228	0.548857	0.288748	0.253609
Bacteriovorax	genus	0.0852515	0.0292924	0	0	0.0960896	0.0527797	0.0180788	0.00285347	0.0587487	0.125029	0.00227361	0.00444929
Deferrisoma	genus	0.0974303	0.405909	0.435002	0.336943	0.26738	0.320197	0.325419	0.216864	0.192565	0.264892	0.254644	0.211341
Peredibacter	genus	0.621118	0.0376616	0	0	0.158757	0.0492611	0.00301314	0.00285347	0.0685401	0.114433	0.0250097	0.0333697
Unclassified	genus	0.0487151	0.0167385	0.00457896	0.00802246	0.0167112	0.0140746	0.00301314	0.00570695	0.0293743	0.0445019	0.00682082	0.00444929
Bdellovibrionaceae	family	0.0121788	0.00836925	0.0228948	0.0762134	0.100267	0.059817	0.0421839	0.0256813	0.117497	0.186484	0.0409249	0.031145
OM27_clade	genus	0.0121788	0.00836925	0.0228948	0.0762134	0.100267	0.059817	0.0421839	0.0256813	0.117497	0.186484	0.0409249	0.031145
Unclassified	family	0	0	0.00228948	0	0.00835561	0.00351865	0.00602627	0	0.00326381	0.00635741	0	0
Desulfarculales	order	1.31531	1.07963	1.07835	1.07902	0.459559	0.879662	0.729179	1.6436	0.407977	0.862489	1.0163	1.12122
Desulfarculaceae	family	1.31531	1.07963	1.07835	1.07902	0.459559	0.879662	0.729179	1.6436	0.407977	0.862489	1.0163	1.12122
Desulfarculus	genus	0.0608939	0.0502155	0	0	0.00835561	0.0140746	0	0.00285347	0	0.00423828	0	0.00222464
Unclassified	genus	1.25441	1.02942	1.07835	1.07902	0.451203	0.865588	0.729179	1.64075	0.407977	0.858251	1.0163	1.119
Desulfobacterales	order	10.6077	10.5787	10.1653	9.16566	8.10495	9.57072	10.3592	9.26523	5.27759	13.0984	12.7254	11.913
Desulfobacteraceae	family	7.53867	7.53651	6.6601	6.27758	4.22794	5.39761	5.98108	7.44757	2.8232	5.55426	5.90001	5.922
Candidatus_Magnetomorum	genus	0.0730727	0.0460309	0.061816	0.0320899	0.0334225	0.0527797	0.087381	0.0741903	0	0.0211914	0.0204625	0.0355943
Desulfatibacillum	genus	0	0	0.00228948	0	0	0	0	0	0	0.00211914	0	0
Desulfatiferula	genus	0	0	0.0137369	0	0.00835561	0.0175932	0.00602627	0.00285347	0.00652763	0.0254297	0.0181888	0.0177972
Desulfatirhabdium	genus	0.207039	0.159016	0.203764	0.0481348	0.108623	0.112597	0.132578	0.0485091	0.035902	0.169531	0.118227	0.120131
Desulfatitalea	genus	0.4019	0.376616	0.0503686	0.0200562	0.0626671	0.0809289	0.087381	0.13982	0.00652763	0.0254297	0.0500193	0.0444929
Desulfobacter	genus	0	0.00418463	0.00457896	0	0.0376003	0.0070373	0.0120525	0	0.00326381	0.0127148	0.00227361	0.00889858
Desulfobacterium	genus	0.0852515	0.0125539	0.00686845	0.00401123	0.0459559	0.0492611	0.238038	0.0114139	0.0130553	0.00423828	0.011368	0.0177972
Desulfobacula	genus	0.353185	0.246893	0.109895	0.0240674	0.275735	0.263899	0.295287	0.102725	0.0163191	0.167412	0.0841234	0.0956597
Desulfococcus	genus	0.0243576	0.0209231	0.0457896	0.0160449	0.020889	0.059817	0.0180788	0.0171208	0.0228467	0.0529784	0.0591137	0.0422682
Desulfofaba	genus	0.0121788	0.00836925	0.0137369	0.0200562	0.0292447	0.00351865	0.0934073	0	0.00652763	0.00847655	0.0227361	0.0111232
Desulfofrigus	genus	0	0.00418463	0.0137369	0	0	0.0105559	0.0180788	0	0.00652763	0.0169531	0.0295569	0.0111232
Desulfoluna	genus	0	0	0.00457896	0	0.0125334	0.0105559	0.0180788	0.00285347	0	0.00211914	0.00454721	0
Desulfonatronobacter	genus	0	0	0	0.00401123	0	0	0.00301314	0.00285347	0	0	0.00454721	0
Desulfosarcina	genus	0.328827	0.196677	0.185448	0.0601685	0.183824	0.133709	0.232012	0.0798973	0.0848592	0.141982	0.190983	0.177972
Desulfotignum	genus	0.0243576	0.00418463	0	0	0	0	0.00301314	0.00570695	0	0	0	0
SEEP-SRB1	genus	2.18	1.85797	1.71024	1.99358	1.02774	1.42857	1.41617	2.58525	0.747413	1.79915	2.15083	2.04667
Sva0081_sediment_group	genus	3.00816	3.74942	3.43651	3.33734	1.83406	2.41731	2.45571	3.52689	1.55358	2.36708	2.50551	2.63398
Unclassified	genus	0.840336	0.849479	0.79674	0.71801	0.547293	0.749472	0.86477	0.847482	0.319854	0.73746	0.627515	0.658495
Desulfobulbaceae	family	2.97162	2.86647	3.31517	2.59928	3.66394	3.90218	4.03158	1.67214	2.14759	5.84246	5.45893	5.12113
Desulfobulbus	genus	1.36402	1.59016	1.95293	2.14601	1.94686	2.37861	2.28697	1.33828	1.3708	3.95431	3.67187	3.57055
Desulfocapsa	genus	0.0243576	0.0920618	0.0457896	0.00401123	0.0417781	0.0422238	0.0572496	0.00856042	0.0848592	0.252177	0.165973	0.171298
Desulfofustis	genus	0	0.00836925	0	0	0	0	0	0	0	0	0	0
Desulfopila	genus	1.09609	0.757417	1.04171	0.188528	1.43717	1.19634	1.36796	0.219718	0.535266	0.953612	1.05723	0.892082
Desulforhopalus	genus	0.0121788	0.00836925	0.0343422	0	0.00835561	0.0387051	0.0391708	0.00285347	0.00652763	0.0211914	0.0454721	0.0422682
Desulfotalea	genus	0	0.00418463	0.00915793	0	0.00417781	0.0070373	0.00903941	0	0.00326381	0.00423828	0.00454721	0.00889858
Desulfurivibrio	genus	0.0487151	0	0	0	0.0250668	0.0070373	0.0120525	0.00570695	0.00326381	0.00635741	0.00454721	0.00444929
MSBL7	genus	0.255754	0.330585	0.0915793	0.0882471	0.108623	0.116115	0.120525	0.0399486	0.104442	0.580644	0.393334	0.324798
SEEP-SRB4	genus	0.0365364	0.00836925	0.00457896	0	0	0.00351865	0	0.00285347	0	0.0169531	0.0136416	0.00444929
Unclassified	genus	0.133967	0.066954	0.135079	0.172483	0.0919118	0.112597	0.138604	0.054216	0.0391658	0.0529784	0.102312	0.102334
Nitrospinaceae	family	0.0608939	0.0878771	0.0778424	0.180505	0.0543115	0.0950035	0.144631	0.0485091	0.035902	0.154697	0.0795762	0.104558
Candidatus_Entotheonella	genus	0.0365364	0.0627694	0.0412107	0.0962696	0.00835561	0.0175932	0.0482102	0.0199743	0.0163191	0.0275488	0.0295569	0.0289204
Nitrospina	genus	0.0243576	0.0251078	0.0206053	0.0802246	0.0417781	0.0738916	0.0934073	0.0285347	0.0163191	0.0953612	0.0227361	0.0400436
Unclassified	genus	0	0	0.0160264	0.00401123	0.00417781	0.00351865	0.00301314	0	0.00326381	0.0317871	0.0272833	0.0355943
Unclassified	family	0.0365364	0.0878771	0.112185	0.108303	0.158757	0.175932	0.20188	0.0970181	0.270897	1.54697	1.28686	0.765278
Desulfovibrionales	order	0.0121788	0.0167385	0.0206053	0.00401123	0.0334225	0.0844476	0.132578	0.00285347	0.0130553	0.19708	0.0136416	0.0266957
Desulfohalobiaceae	family	0	0	0.00228948	0	0	0	0	0	0.00326381	0.00423828	0.00227361	0.0111232
Desulfothermus	genus	0	0	0.00228948	0	0	0	0	0	0.00326381	0.00423828	0.00227361	0.0111232
Desulfomicrobiaceae	family	0.0121788	0	0.00686845	0	0.00835561	0.0175932	0.00602627	0	0	0.00635741	0.00454721	0.00222464
Desulfomicrobium	genus	0.0121788	0	0.00686845	0	0.00835561	0.0175932	0.00602627	0	0	0.00635741	0.00454721	0.00222464
Desulfovibrionaceae	family	0	0.0167385	0.0114474	0.00401123	0.0250668	0.0668543	0.126552	0.00285347	0.00979144	0.186484	0.00682082	0.0133479
Desulfovibrio	genus	0	0.0167385	0.0114474	0.00401123	0.00835561	0.059817	0.120525	0.00285347	0.00979144	0.00211914	0.00682082	0.0133479
Lawsonia	genus	0	0	0	0	0.00835561	0.00351865	0.00602627	0	0	0.184365	0	0
Unclassified	genus	0	0	0	0	0.00835561	0.00351865	0	0	0	0	0	0
Desulfurellales	order	0	0.0125539	0.0160264	0.00802246	0.0167112	0.0070373	0.00903941	0.00285347	0.00652763	0.00635741	0.00227361	0.00889858
Desulfurellaceae	family	0	0.0125539	0.0160264	0.00802246	0.0167112	0.0070373	0.00903941	0.00285347	0.00652763	0.00635741	0.00227361	0.00889858
Desulfuromonadales	order	2.35051	2.54844	2.44059	1.24749	1.53743	1.78044	1.44028	0.733343	0.67561	2.10854	1.93711	1.59729
C8S-102	family	0	0.00418463	0.00915793	0	0.020889	0.00351865	0.0150657	0	0	0.00423828	0.00682082	0.00444929
Desulfuromonadaceae	family	0.219218	0.301293	0.190027	0.0842359	0.204713	0.267417	0.198867	0.054216	0.0913868	0.203437	0.211445	0.233588
Desulfuromonas	genus	0.109609	0.0878771	0.0915793	0.0401123	0.0752005	0.0774103	0.0391708	0.0342417	0.0489572	0.125029	0.147784	0.129029
Desulfuromusa	genus	0.0365364	0.133908	0.0137369	0.0120337	0.0376003	0.0562984	0.0391708	0.00856042	0.00652763	0.00847655	0.0250097	0.0333697
Malonomonas	genus	0.0243576	0.00836925	0.0183159	0.00802246	0.020889	0.0175932	0.0150657	0	0.0163191	0.0127148	0	0.0177972
Pelobacter	genus	0.0243576	0.0292924	0.0274738	0	0.0125334	0.0140746	0.0361576	0	0.00326381	0.0127148	0.0227361	0.0289204
Unclassified	genus	0.0243576	0.0418463	0.0389212	0.0240674	0.0584893	0.102041	0.0693022	0.0114139	0.0163191	0.0445019	0.0159152	0.0244711
Geobacteraceae	family	0.158324	0.125539	0.155685	0.140393	0.125334	0.172414	0.126552	0.0798973	0.0620125	0.0784081	0.0886706	0.0778626
Geopsychrobacter	genus	0.0121788	0.00418463	0.0366317	0.0160449	0	0	0	0.00570695	0.00652763	0.0296679	0.0159152	0.0133479
Geothermobacter	genus	0.146145	0.121354	0.119053	0.124348	0.125334	0.172414	0.126552	0.0741903	0.0554848	0.0487402	0.0727554	0.0645147
GR-WP33-58	family	0	0.00836925	0.00457896	0	0	0.0070373	0.00301314	0.00285347	0.0195829	0.014834	0.00909442	0.0111232
JN18-A94-J	family	0	0	0.00457896	0	0	0.00351865	0	0	0.00326381	0	0.00227361	0.00444929
M113	family	0.0730727	0.11717	0.0709739	0.0120337	0.0334225	0.0422238	0.0391708	0.0485091	0.0293743	0.046621	0.075029	0.0600654
MA-28-I98C	family	0	0.0544001	0.0160264	0.0160449	0.0292447	0.0668543	0.0813547	0.0114139	0.00326381	0.0254297	0.0136416	0.0177972
Sva1033	family	1.58324	1.56087	1.67132	0.730044	0.639205	0.738916	0.433892	0.385219	0.287216	1.44737	1.31187	0.918778
Unclassified	family	0.316648	0.376616	0.318238	0.264741	0.484626	0.478536	0.542365	0.151234	0.17951	0.288203	0.218266	0.269182
DTB120	order	0	0.00418463	0	0	0	0	0	0	0	0	0	0
FW113	order	0.0121788	0.0167385	0.00228948	0	0.00835561	0.0070373	0.0120525	0.00285347	0	0.0105957	0	0.00889858
GR-WP33-30	order	0.109609	0.318032	0.430423	0.58564	0.346758	0.496129	0.512233	0.430875	0.257841	0.209795	0.272833	0.293653
Myxococcales	order	0.669833	0.594217	0.931819	1.47212	1.1865	1.22449	1.28962	0.973035	1.07053	0.976923	1.15954	1.14792
0319-6G20	family	0.0121788	0.00836925	0.00228948	0	0.0125334	0.0105559	0.00301314	0	0.0163191	0.00211914	0	0
Cystobacteraceae	family	0	0	0.00915793	0.0240674	0.0125334	0	0.00301314	0.00570695	0.00979144	0.00423828	0.00227361	0.00444929
Anaeromyxobacter	genus	0	0	0.00915793	0.0200562	0.00835561	0	0.00301314	0.00285347	0.00979144	0.00423828	0.00227361	0.00444929
Unclassified	genus	0	0	0	0.00401123	0.00417781	0	0	0.00285347	0	0	0	0
Haliangiaceae	family	0.109609	0.159016	0.258711	0.569595	0.363469	0.436312	0.506207	0.236838	0.241522	0.300918	0.320578	0.400436
Haliangium	genus	0.109609	0.159016	0.258711	0.569595	0.363469	0.436312	0.506207	0.236838	0.241522	0.300918	0.320578	0.400436
mle1-27	family	0	0	0	0.00401123	0	0.0070373	0	0	0	0	0	0
MSB-4B10	family	0.0974303	0.146462	0.206053	0.425191	0.150401	0.228712	0.271182	0.20545	0.114233	0.173769	0.241002	0.233588
Nannocystaceae	family	0.0121788	0.0251078	0.0228948	0.0160449	0.0167112	0.0211119	0.00903941	0.0428021	0.0228467	0.0381445	0	0.0133479
Enhygromyxa	genus	0	0.00418463	0	0	0	0.0070373	0	0	0	0.0169531	0	0
Nannocystis	genus	0.0121788	0.0209231	0.0228948	0.0120337	0.0125334	0.0140746	0.00602627	0.0370952	0.0228467	0.0105957	0	0.0111232
Unclassified	genus	0	0	0	0.00401123	0.00417781	0	0.00301314	0.00570695	0	0.0105957	0	0.00222464
Phaselicystidaceae	family	0.0608939	0.0544001	0.107606	0.0601685	0.087734	0.137227	0.132578	0.136967	0.156663	0.12291	0.270559	0.166848
Phaselicystis	genus	0.0608939	0.0544001	0.107606	0.0601685	0.087734	0.137227	0.132578	0.136967	0.156663	0.12291	0.270559	0.166848
Polyangiaceae	family	0	0.0125539	0.0755529	0.0441235	0.0250668	0.0387051	0.0693022	0.0941646	0.0685401	0.0529784	0.075029	0.0778626
Chondromyces	genus	0	0	0.0206053	0.00401123	0.0125334	0.0140746	0.0271182	0.0313882	0.0130553	0.00847655	0.011368	0.00889858
Sorangium	genus	0	0.00836925	0.0389212	0.0320899	0.00835561	0.0211119	0.021092	0.0570695	0.0326381	0.0190722	0.0409249	0.0422682
Unclassified	genus	0	0.00418463	0.0160264	0.00802246	0.00417781	0.00351865	0.021092	0.00570695	0.0228467	0.0254297	0.0227361	0.0266957
Sandaracinaceae	family	0.328827	0.104616	0.0984477	0.168472	0.334225	0.200563	0.0903941	0.0485091	0.300271	0.110195	0.0682082	0.0889858
Sandaracinus	genus	0.0121788	0.00418463	0.00915793	0.0240674	0.00835561	0.0070373	0	0	0	0.00211914	0.00682082	0.00667393
Unclassified	genus	0.316648	0.100431	0.0892898	0.144404	0.325869	0.193526	0.0903941	0.0485091	0.300271	0.108076	0.0613874	0.0823119
Unclassified	family	0.0243576	0.033477	0.103027	0.128359	0.17129	0.13019	0.180788	0.174062	0.130553	0.131387	0.145511	0.131254
VHS-B3-70	family	0.0243576	0.0502155	0.0480791	0.0320899	0.0125334	0.0140746	0.0241051	0.0285347	0.00979144	0.0402636	0.0363777	0.031145
SAR324_clade(Marine_group_B)	order	0.0730727	0.112985	0.212922	0.176494	0.0501337	0.0914849	0.123539	0.194036	0.11097	0.173769	0.206898	0.160174
Sh765B-TzT-29	order	0.414079	0.769971	0.931819	1.00281	0.668449	1.12597	1.07268	1.09859	0.525474	0.661171	0.784394	0.745256
Sva0485	order	0.474973	0.954095	0.945556	1.06298	0.367647	0.742435	0.765337	1.19561	0.254577	0.567929	0.736648	0.896532
Syntrophobacterales	order	0.109609	0.17157	0.151106	0.240674	0.0919118	0.147783	0.144631	0.256813	0.124025	0.131387	0.200077	0.204667
Syntrophaceae	family	0.0365364	0.0627694	0.0274738	0.0160449	0.0250668	0.0351865	0.0241051	0.0884577	0.0261105	0.0402636	0.0682082	0.0978844
Desulfobacca	genus	0.0243576	0.0544001	0.0206053	0.0120337	0.0167112	0.0105559	0.00903941	0.0656299	0.0163191	0.0211914	0.0386513	0.068964
Desulfomonile	genus	0	0.00836925	0.00686845	0.00401123	0.00417781	0.0211119	0.0120525	0.0142674	0.00652763	0.0105957	0.0181888	0.0244711
Syntrophus	genus	0	0	0	0	0.00417781	0.00351865	0.00301314	0.00570695	0.00326381	0.00635741	0.00454721	0.00444929
Unclassified	genus	0.0121788	0	0	0	0	0	0	0.00285347	0	0.00211914	0.00682082	0
Syntrophobacteraceae	family	0.0730727	0.1088	0.123632	0.224629	0.0668449	0.112597	0.120525	0.168355	0.0979144	0.0911229	0.131869	0.106783
Desulfovirga	genus	0	0	0.00228948	0	0	0	0.00301314	0.00285347	0.00326381	0	0	0.00222464
Unclassified	genus	0.0730727	0.1088	0.121343	0.224629	0.0668449	0.112597	0.117512	0.165501	0.0946506	0.0911229	0.131869	0.104558
Unclassified	order	0.815979	1.1424	1.95293	2.79583	0.969251	1.59395	1.9043	1.10715	1.17824	2.13185	1.87118	1.78639
Elev-16S-509	class	0	0.00836925	0.0137369	0.0280786	0.0292447	0.0246305	0.0512233	0.0342417	0.00979144	0.0127148	0.00909442	0.0244711
Epsilonproteobacteria	class	4.38436	1.18843	0.199185	0.156438	4.94652	1.76636	0.674943	0.0741903	3.31604	1.93689	1.78933	1.0745
Campylobacterales	order	2.04604	0.577478	0.196895	0.152427	2.92447	1.24912	0.599614	0.054216	1.80815	1.43466	1.77796	1.03668
Campylobacteraceae	family	0.0365364	0.146462	0.00457896	0	0.00417781	0.0211119	0.0301314	0.00570695	0.0228467	0.00635741	0	0
Arcobacter	genus	0.0365364	0.146462	0.00457896	0	0.00417781	0.0211119	0.0301314	0.00570695	0.0228467	0.00635741	0	0
Helicobacteraceae	family	2.0095	0.397539	0.13279	0.152427	2.90775	1.19986	0.554417	0.0456556	1.62212	1.26724	0.993566	0.667393
Sulfuricurvum	genus	0.231397	0.0125539	0	0	0.17129	0.0387051	0.00602627	0	0.0913868	0.014834	0	0.00222464
Sulfurimonas	genus	1.35185	0.213416	0.112185	0.140393	2.56517	1.05208	0.512233	0.0370952	1.4165	1.11467	0.877612	0.605103
Sulfurovum	genus	0.109609	0	0.0114474	0	0.00835561	0.0140746	0.00903941	0.00856042	0.0456934	0.0550976	0.11368	0.0533915
Unclassified	genus	0.316648	0.17157	0.00915793	0	0.142045	0.0738916	0.00903941	0	0.052221	0.0127148	0	0.00667393
Wolinella	genus	0	0	0	0.0120337	0.020889	0.0211119	0.0180788	0	0.0163191	0.0699316	0.00227361	0
Unclassified	family	0	0.033477	0.0595265	0	0.0125334	0.0281492	0.0150657	0.00285347	0.163191	0.161054	0.784394	0.369291
P6-b51	order	1.94861	0.49797	0.00228948	0.00401123	1.57503	0.348346	0.0542365	0.0114139	1.42302	0.455615	0.00682082	0.0222464
Unclassified	order	0.389721	0.112985	0	0	0.447025	0.168895	0.021092	0.00856042	0.0848592	0.046621	0.00454721	0.0155725
Gammaproteobacteria	class	17.5496	8.0554	5.52452	7.44485	25.234	9.4159	7.78293	2.56242	28.8815	10.5639	7.93943	8.38691
Aeromonadales	order	0	0	0	0	0	0	0	0	0.00326381	0	0	0
Aeromonadaceae	family	0	0	0	0	0	0	0	0	0.00326381	0	0	0
Aeromonas	genus	0	0	0	0	0	0	0	0	0.00326381	0	0	0
Alteromonadales	order	2.28961	0.816002	0.0870003	0.0641797	1.34108	0.425757	0.25009	0.0456556	1.6058	0.612431	0.320578	0.278081
Alteromonadaceae	family	0.852515	0.439386	0.0389212	0.0361011	0.965074	0.221675	0.0783416	0.0285347	1.00525	0.46621	0.263738	0.182421
Aestuariibacter	genus	0.0974303	0.0460309	0.00228948	0	0.0417781	0.0105559	0	0	0.0228467	0.0127148	0	0.00222464
Aliagarivorans	genus	0	0	0.00228948	0	0.0125334	0.0140746	0.00602627	0	0.0424296	0.00635741	0	0
Alteromonas	genus	0.0243576	0.0292924	0	0	0.0250668	0.00351865	0	0.00285347	0.0228467	0.00211914	0	0
BD1-7_clade	genus	0.0121788	0	0	0	0	0.00351865	0	0	0.00326381	0.0190722	0	0.00222464
Bowmanella	genus	0.182682	0.0376616	0.00228948	0	0.0752005	0.0140746	0.00301314	0.00285347	0.0554848	0.0105957	0	0.00222464
Candidatus_Endobugula	genus	0	0.0125539	0	0	0.0125334	0	0	0	0.0163191	0	0	0
Catenovulum	genus	0.0121788	0.0209231	0.00228948	0	0	0	0	0	0	0	0	0
Gayadomonas	genus	0.0974303	0.0544001	0.00228948	0	0.0584893	0.0070373	0.00301314	0	0.0326381	0.00847655	0	0
Glaciecola	genus	0	0	0	0	0	0	0	0	0.00652763	0.0127148	0.0181888	0.0266957
Haliea	genus	0	0	0	0	0	0	0	0	0.00979144	0.00211914	0.00909442	0.00667393
Halioglobus	genus	0	0	0.00228948	0.00401123	0.0125334	0.0070373	0	0	0.00979144	0.0105957	0.00909442	0
Luminiphilus	genus	0	0.0251078	0.00457896	0	0.00835561	0.0211119	0.00602627	0.00285347	0.00979144	0.0211914	0.00227361	0.00222464
Marinobacter	genus	0.0730727	0.00418463	0.00915793	0.00401123	0.0167112	0.0105559	0	0	0.221939	0.137744	0.152332	0.0845365
Microbulbifer	genus	0	0	0	0	0	0	0	0	0.00326381	0.00211914	0	0
Neiella	genus	0.0487151	0.0418463	0.00457896	0	0.162934	0.0246305	0.00602627	0.00285347	0.0130553	0.00211914	0	0
Oceanicoccus	genus	0	0	0	0	0	0.00351865	0	0	0	0	0.00227361	0
Pseudohaliea	genus	0	0	0	0	0	0	0.00301314	0	0	0	0	0
Salinimonas	genus	0	0	0	0	0.00417781	0	0	0	0	0	0	0
SAR92_clade	genus	0	0	0	0	0	0	0	0	0.00652763	0.0296679	0	0
Simiduia	genus	0.0121788	0	0	0	0	0	0.00301314	0	0.0130553	0.00423828	0	0
Unclassified	genus	0.292291	0.167385	0.00686845	0.0280786	0.534759	0.102041	0.0482102	0.0171208	0.515683	0.184365	0.0704818	0.0556161
Celerinatantimonadaceae	family	0	0	0	0	0.00417781	0.0140746	0.00301314	0	0.0195829	0.00635741	0	0
Celerinatantimonas	genus	0	0	0	0	0.00417781	0.0140746	0.00301314	0	0.0195829	0.00635741	0	0
Colwelliaceae	family	0	0.033477	0	0	0.00835561	0.00351865	0	0	0.0261105	0.00423828	0.00454721	0
Colwellia	genus	0	0.00418463	0	0	0.00417781	0.00351865	0	0	0.00326381	0.00423828	0.00454721	0
Thalassomonas	genus	0	0.0292924	0	0	0.00417781	0	0	0	0.0228467	0	0	0
Idiomarinaceae	family	0	0	0	0	0	0	0	0	0.00326381	0	0.00454721	0
Idiomarina	genus	0	0	0	0	0	0	0	0	0.00326381	0	0.00454721	0
Pseudoalteromonadaceae	family	1.41274	0.297108	0.0228948	0.00802246	0.296624	0.070373	0.0150657	0.0142674	0.241522	0.0593359	0.00227361	0.00889858
Algicola	genus	1.3762	0.255262	0.0206053	0.00401123	0.26738	0.0527797	0.0120525	0.0114139	0.182774	0.0402636	0	0.00667393
Pseudoalteromonas	genus	0.0365364	0.0418463	0.00228948	0.00401123	0.0292447	0.0175932	0.00301314	0.00285347	0.0587487	0.0190722	0.00227361	0.00222464
Psychromonadaceae	family	0	0.00418463	0.0251843	0.0200562	0.0125334	0.0175932	0.144631	0.00285347	0.0979144	0.0381445	0.0431985	0.0845365
Psychromonas	genus	0	0.00418463	0.0251843	0.0200562	0.0125334	0.0175932	0.144631	0.00285347	0.0979144	0.0381445	0.0431985	0.0845365
Shewanellaceae	family	0.0243576	0.0292924	0	0	0.0543115	0.0738916	0.00602627	0	0.189301	0.0317871	0.00227361	0.00222464
Shewanella	genus	0.0243576	0.0292924	0	0	0.0543115	0.0738916	0.00602627	0	0.189301	0.0317871	0.00227361	0.00222464
Unclassified	family	0	0.0125539	0	0	0	0.0246305	0.00301314	0	0.0228467	0.00635741	0	0
BD3-1	order	1.14481	0.903879	1.49961	1.49619	1.15307	1.10486	1.17512	0.385219	1.11296	1.01931	0.827592	0.998865
BD7-8_marine_group	order	0.0974303	0.0544001	0.121343	0.224629	0.175468	0.200563	0.256117	0.0827507	0.0979144	0.118672	0.11368	0.149051
Chromatiales	order	5.74839	1.79939	0.641055	1.6085	11.489	2.51232	1.90732	0.5336	14.2596	2.43913	1.2232	1.51498
Chromatiaceae	family	0.694191	0.45194	0.116764	0.108303	0.760361	0.415201	0.219959	0.0827507	0.597278	0.201318	0.0773026	0.144602
Nitrosococcus	genus	0.0852515	0.192493	0.100737	0.104292	0.188001	0.193526	0.20188	0.054216	0.186037	0.125029	0.075029	0.122355
Rheinheimera	genus	0.608939	0.242708	0.0137369	0	0.534759	0.214638	0.0150657	0.0256813	0.401449	0.0720507	0.00227361	0.0133479
Unclassified	genus	0	0.0167385	0.00228948	0.00401123	0.0376003	0.0070373	0.00301314	0.00285347	0.00979144	0.00423828	0	0.00889858
Ectothiorhodospiraceae	family	5.01766	1.33908	0.519712	1.46811	10.6952	2.06897	1.66024	0.450849	13.633	2.21238	1.13226	1.35036
Acidiferrobacter	genus	0.389721	0.485417	0.432712	1.36382	0.843917	0.837438	1.08774	0.33671	0.646235	0.506474	0.838961	0.872061
Thioalkalispira	genus	2.86201	0.439386	0.0755529	0.0641797	4.58305	0.387051	0.247077	0.0627764	8.39779	0.73746	0.270559	0.375965
Unclassified	genus	1.76592	0.414278	0.0114474	0.0401123	5.26822	0.844476	0.325419	0.0513625	4.58892	0.968446	0.0227361	0.102334
Granulosicoccaceae	family	0	0	0.00228948	0.0280786	0.00835561	0.0105559	0.0180788	0	0.00979144	0.00423828	0.0136416	0.0133479
Granulosicoccus	genus	0	0	0.00228948	0.0280786	0.00835561	0.0105559	0.0180788	0	0.00979144	0.00423828	0.0136416	0.0133479
Halothiobacillaceae	family	0	0	0	0	0	0	0.00301314	0	0.00326381	0	0	0
Thioalkalibacter	genus	0	0	0	0	0	0	0.00301314	0	0.00326381	0	0	0
Unclassified	family	0.0365364	0.00836925	0.00228948	0.00401123	0.0250668	0.0175932	0.00602627	0	0.0163191	0.0211914	0	0.00667393
DSM_5130	order	0	0	0	0	0	0	0	0	0.264369	0.0105957	0.00227361	0
E01-9C-26_marine_group	order	0.0243576	0.00418463	0.00915793	0.00401123	0	0.0105559	0	0	0.00652763	0.00423828	0	0.00667393
Enterobacteriales	order	0.0121788	0.0292924	0.0457896	0.00802246	0.0125334	0.0140746	0.00903941	0.0142674	0.0456934	0.00635741	0.011368	0.0244711
Enterobacteriaceae	family	0.0121788	0.0292924	0.0457896	0.00802246	0.0125334	0.0140746	0.00903941	0.0142674	0.0456934	0.00635741	0.011368	0.0244711
Escherichia-Shigella	genus	0	0.00836925	0.0274738	0.00802246	0.00417781	0.0070373	0	0.00856042	0.0195829	0.00423828	0.00454721	0.0133479
Serratia	genus	0.0121788	0.0125539	0.00228948	0	0.00835561	0.00351865	0.00602627	0.00285347	0.0228467	0.00211914	0	0
Unclassified	genus	0	0.00836925	0.0160264	0	0	0.00351865	0.00301314	0.00285347	0.00326381	0	0.00682082	0.0111232
Gammaproteobacteria_Incertae_Sedis	order	0.0487151	0.0167385	0.00228948	0.00401123	0.104445	0.0422238	0.0150657	0	0.0913868	0.209795	0.0431985	0.140153
Unknown_Family	family	0.0487151	0.0167385	0.00228948	0.00401123	0.104445	0.0422238	0.0150657	0	0.0913868	0.209795	0.0431985	0.140153
Sedimenticola	genus	0	0	0	0	0.0167112	0.00351865	0.00602627	0	0.00652763	0.061455	0	0
Thiohalophilus	genus	0.0487151	0.0167385	0.00228948	0.00401123	0.087734	0.0387051	0.00903941	0	0.0848592	0.14834	0.0431985	0.140153
KI89A_clade	order	0.0608939	0.221785	0.386922	0.730044	0.551471	0.584096	0.8256	0.216864	0.38513	0.205556	0.234181	0.364842
Legionellales	order	0.0121788	0	0	0	0.0167112	0.00351865	0.00602627	0	0.00652763	0	0	0.00444929
Coxiellaceae	family	0.0121788	0	0	0	0.0167112	0.00351865	0.00602627	0	0.00652763	0	0	0.00444929
Coxiella	genus	0.0121788	0	0	0	0.0167112	0.00351865	0.00602627	0	0.00652763	0	0	0.00444929
Methylococcales	order	0.0974303	0.0585848	0.0228948	0.0882471	0.330047	0.218156	0.183801	0.0142674	0.241522	0.650575	0.115954	0.0734133
ET-SHO	family	0	0	0	0.00401123	0.0125334	0.0422238	0.0391708	0.00285347	0.00652763	0.292441	0	0
IheB2-23	family	0	0.00418463	0.00228948	0	0.00417781	0	0.00301314	0	0.00652763	0.0127148	0.0181888	0
Methylococcaceae	family	0	0.0167385	0.00686845	0.0120337	0.020889	0.00351865	0.0180788	0.00285347	0.0130553	0.00635741	0.0159152	0.00667393
Methylocaldum	genus	0	0.00418463	0	0	0.00835561	0	0.00301314	0	0	0	0	0
Methylomicrobium	genus	0	0.00418463	0	0	0	0	0	0.00285347	0.00326381	0	0	0
Methylomonas	genus	0	0	0.00228948	0.00401123	0	0	0	0	0	0	0.00227361	0.00222464
Methylosarcina	genus	0	0.00836925	0	0	0.00417781	0	0.00301314	0	0.00326381	0.00635741	0.00227361	0
Unclassified	genus	0	0	0.00457896	0.00802246	0.00835561	0.00351865	0.0120525	0	0.00652763	0	0.011368	0.00444929
pItb-vmat-59	family	0.0121788	0.00836925	0	0.00401123	0.0668449	0.0175932	0.0512233	0.00285347	0.0130553	0.0826464	0	0
Unclassified	family	0.0852515	0.0292924	0.0137369	0.0681909	0.225602	0.154821	0.0723153	0.00570695	0.202356	0.256416	0.0818498	0.0667393
NKB5	order	0	0	0	0.00401123	0.0125334	0.0211119	0.00602627	0.00285347	0.0163191	0.00423828	0.00682082	0.00222464
Oceanospirillales	order	4.26257	2.0421	0.171711	0.156438	2.32704	0.686137	0.280222	0.0884577	2.53925	0.676005	0.318305	0.331472
B78-89	family	0	0	0	0	0	0	0	0	0.00326381	0.00423828	0.0318305	0.0133479
Halomonadaceae	family	0.0365364	0.00418463	0.0160264	0	0.0125334	0.0105559	0	0.00285347	0.088123	0.0572167	0.0659346	0.0845365
Litoricolaceae	family	0	0	0	0	0	0	0	0	0	0.00423828	0	0
Litoricola	genus	0	0	0	0	0	0	0	0	0	0.00423828	0	0
Oceanospirillaceae	family	3.89721	1.89982	0.137369	0.0802246	1.98864	0.545391	0.198867	0.0741903	2.08231	0.489521	0.140964	0.144602
Amphritea	genus	0	0	0	0	0	0	0	0	0	0	0.00682082	0.00444929
Marinobacterium	genus	0.0365364	0.0125539	0.00915793	0.0120337	0.0125334	0.0070373	0.0150657	0	0.0261105	0	0.0181888	0.00667393
Neptunomonas	genus	0	0	0	0	0.00417781	0.00351865	0.00301314	0	0	0.00847655	0.0250097	0.0177972
Oceaniserpentilla	genus	0.0243576	0.0209231	0	0	0.0626671	0.0175932	0.00602627	0	0.052221	0.0190722	0	0
Oceanobacter	genus	0	0	0	0	0.0167112	0.00351865	0	0	0.00326381	0	0	0.00222464
Oceanospirillum	genus	0.316648	0.159016	0	0	0.350936	0.0633357	0.0150657	0.00570695	0.107706	0.014834	0	0.00222464
Pseudospirillum	genus	0.0243576	0.0167385	0.00686845	0.0361011	0.150401	0.0492611	0.066289	0.0171208	0.241522	0.0529784	0.0204625	0.0222464
Reinekea	genus	0.328827	0.89551	0.00686845	0	0.359291	0.116115	0.0421839	0.00570695	0.525474	0.0890038	0	0.0111232
Unclassified	genus	3.16648	0.795079	0.114474	0.0320899	1.03192	0.285011	0.0512233	0.0456556	1.12602	0.305156	0.0704818	0.0778626
Oleiphilaceae	family	0.109609	0.0460309	0	0	0.125334	0.0140746	0.00301314	0	0.0913868	0.0105957	0	0.00222464
Oleiphilus	genus	0.109609	0.0460309	0	0	0.125334	0.0140746	0.00301314	0	0.0913868	0.0105957	0	0.00222464
OM182_clade	family	0.0243576	0.0209231	0.0160264	0.0561572	0.0584893	0.0492611	0.066289	0.0114139	0.13708	0.0805272	0.075029	0.0756379
SS1-B-06-26	family	0.0852515	0.0251078	0	0	0.0668449	0.0105559	0.00602627	0	0.0587487	0.00635741	0	0.00222464
Unclassified	family	0.109609	0.0460309	0.00228948	0.0200562	0.0752005	0.0562984	0.00602627	0	0.0783315	0.0233105	0.00454721	0.00889858
Order_Incertae_Sedis	order	0.633297	0.405909	0.730345	0.722022	0.894051	0.749472	0.741232	0.288201	0.780052	0.665409	0.793488	0.691864
Family_Incertae_Sedis	family	0.633297	0.405909	0.730345	0.722022	0.894051	0.749472	0.741232	0.288201	0.780052	0.665409	0.793488	0.691864
Marinicella	genus	0.633297	0.405909	0.730345	0.722022	0.894051	0.749472	0.741232	0.288201	0.780052	0.665409	0.793488	0.691864
Pseudomonadales	order	0.0243576	0.00836925	0.00915793	0.0120337	0.0250668	0.0140746	0.0150657	0.00570695	0.124025	0.112314	0.281927	0.169073
Moraxellaceae	family	0	0.00418463	0	0	0.00417781	0.00351865	0	0	0.0130553	0.00635741	0	0
Acinetobacter	genus	0	0.00418463	0	0	0	0	0	0	0	0.00423828	0	0
Enhydrobacter	genus	0	0	0	0	0.00417781	0.00351865	0	0	0.00979144	0.00211914	0	0
Perlucidibaca	genus	0	0	0	0	0	0	0	0	0.00326381	0	0	0
Pseudomonadaceae	family	0.0243576	0.00418463	0.00915793	0.0120337	0.020889	0.0105559	0.0150657	0.00570695	0.11097	0.105957	0.281927	0.169073
Azomonas	genus	0	0	0	0	0	0	0.00301314	0	0	0.00211914	0	0.00222464
Azotobacter	genus	0	0.00418463	0.00457896	0.00802246	0	0	0.00301314	0.00570695	0.00652763	0.00423828	0.011368	0.00444929
Cellvibrio	genus	0	0	0	0	0.00835561	0.00351865	0	0	0	0	0	0
Pseudomonas	genus	0.0121788	0	0.00457896	0.00401123	0.00835561	0	0.00602627	0	0.0979144	0.0995995	0.270559	0.162399
Unclassified	genus	0.0121788	0	0	0	0.00417781	0.0070373	0.00301314	0	0.00652763	0	0	0
PYR10d3	order	0	0	0	0	0	0.00351865	0	0	0	0	0.00227361	0
SS1-B-09-64	order	0	0.0209231	0.0114474	0.0200562	0.0292447	0.0140746	0.0180788	0.00856042	0.00326381	0.00847655	0.0181888	0.0355943
Sva0071	order	0.0243576	0.0292924	0.0297633	0.0200562	0.020889	0.0140746	0.0180788	0.0114139	0.00979144	0.0190722	0.0181888	0.00667393
SZB30	order	0	0	0.00228948	0.0120337	0.00417781	0.0070373	0	0	0.00652763	0.00635741	0.00682082	0.00444929
Thiotrichales	order	0.182682	0.0418463	0.00457896	0.0120337	0.0960896	0.0246305	0.0241051	0.00570695	0.234995	0.283964	0.352409	0.320349
1G93	family	0.0121788	0	0	0	0.0125334	0	0.00301314	0	0.0195829	0.00211914	0	0
EV818SWSAP88	family	0	0	0	0	0	0	0	0	0	0.00423828	0	0
Piscirickettsiaceae	family	0.170503	0.0418463	0.00457896	0.0120337	0.0626671	0.0246305	0.021092	0.00570695	0.195829	0.273369	0.352409	0.320349
Marine_Methylotrophic_Group_3	genus	0	0.00418463	0.00228948	0.00802246	0	0.00351865	0.00301314	0.00570695	0.0620125	0.0572167	0.075029	0.120131
Methylophaga	genus	0.0852515	0.0376616	0.00228948	0	0.0626671	0.0211119	0.0120525	0	0.104442	0.0339062	0.00682082	0.00667393
Thioalkalimicrobium	genus	0.0365364	0	0	0	0	0	0	0	0	0	0	0
Thiomicrospira	genus	0.0487151	0	0	0.00401123	0	0	0.00602627	0	0.0293743	0.182246	0.270559	0.193544
Thiotrichaceae	family	0	0	0	0	0.020889	0	0	0	0.0195829	0.00423828	0	0
Methylohalomonas	genus	0	0	0	0	0.00835561	0	0	0	0.0130553	0.00211914	0	0
Thiothrix	genus	0	0	0	0	0.0125334	0	0	0	0.00652763	0.00211914	0	0
Unclassified	order	2.35051	1.12566	1.11727	1.44003	5.98262	1.99507	1.33783	0.573548	6.18493	2.77607	2.56463	2.28916
Vibrionales	order	0.0852515	0.0836925	0.00228948	0	0.0167112	0.059817	0.0120525	0.00285347	0.153399	0.0317871	0.00227361	0.0177972
Vibrionaceae	family	0.0852515	0.0836925	0.00228948	0	0.0167112	0.059817	0.0120525	0.00285347	0.153399	0.0317871	0.00227361	0.0177972
Enterovibrio	genus	0	0.00418463	0	0	0	0.0070373	0	0	0.0195829	0.00635741	0.00227361	0
Photobacterium	genus	0	0.00418463	0.00228948	0	0	0.00351865	0.00301314	0	0.00326381	0.00635741	0	0.0133479
Vibrio	genus	0.0852515	0.0753233	0	0	0.0167112	0.0492611	0.00903941	0.00285347	0.130553	0.0190722	0	0.00444929
Xanthomonadales	order	0.450615	0.393355	0.629608	0.818291	0.651738	0.710767	0.702061	0.282494	0.708248	0.703554	0.682082	0.963271
JTB255_marine_benthic_group	family	0.426257	0.380801	0.615871	0.810269	0.635027	0.682618	0.677956	0.27964	0.665818	0.678124	0.652525	0.941025
Xanthomonadaceae	family	0.0243576	0	0.00228948	0	0.00417781	0	0.00301314	0	0.00979144	0.00211914	0	0
Aquimonas	genus	0.0243576	0	0	0	0.00417781	0	0	0	0.00326381	0.00211914	0	0
Stenotrophomonas	genus	0	0	0.00228948	0	0	0	0.00301314	0	0	0	0	0
Unclassified	genus	0	0	0	0	0	0	0	0	0.00652763	0	0	0
Xanthomonadales_Incertae_Sedis	family	0	0.0125539	0.0114474	0.00802246	0.0125334	0.0281492	0.021092	0.00285347	0.0326381	0.0233105	0.0295569	0.0222464
JTB23	class	0	0.00418463	0.00228948	0	0	0.0105559	0.00301314	0	0	0.00211914	0	0.00222464
pItb-vmat-80	class	0	0.0167385	0.00915793	0.00802246	0.020889	0.0070373	0.0331445	0.00285347	0.0228467	0.046621	0.0318305	0.0355943
Proteobacteria_Incertae_Sedis	class	0.0121788	0.00836925	0	0.0240674	0.0710227	0.0281492	0.0271182	0.00285347	0.0391658	0.0169531	0.00909442	0.00444929
Unknown_Order	order	0.0121788	0.00836925	0	0.0240674	0.0710227	0.0281492	0.0271182	0.00285347	0.0391658	0.0169531	0.00909442	0.00444929
Unknown_Family	family	0.0121788	0.00836925	0	0.0240674	0.0710227	0.0281492	0.0271182	0.00285347	0.0391658	0.0169531	0.00909442	0.00444929
Candidatus_Thiobios	genus	0.0121788	0.00836925	0	0.0240674	0.0710227	0.0281492	0.0271182	0.00285347	0.0391658	0.0169531	0.00909442	0.00444929
SPOTSOCT00m83	class	0.0487151	0.033477	0.0114474	0.00401123	0.00835561	0.00351865	0.0120525	0.00285347	0.035902	0.0169531	0.00909442	0.0155725
TA18	class	0	0.00418463	0.00686845	0.00802246	0.00835561	0.0175932	0.00903941	0.00570695	0.0130553	0.00847655	0.0136416	0.0155725
Unclassified	class	1.04738	0.857848	0.945556	1.24749	0.977607	1.36172	1.36194	0.81324	0.864911	1.35201	1.24366	1.25247
Zetaproteobacteria	class	0	0	0	0	0	0.00351865	0.00903941	0	0.0228467	0.0868847	0.0159152	0.0355943
Mariprofundales	order	0	0	0	0	0	0.00351865	0.00903941	0	0.0228467	0.0868847	0.0159152	0.0355943
Mariprofundaceae	family	0	0	0	0	0	0.00351865	0.00903941	0	0.0228467	0.0868847	0.0159152	0.0355943
Mariprofundus	genus	0	0	0	0	0	0.00351865	0.00903941	0	0.0228467	0.0868847	0.0159152	0.0355943
SHA-109	phylum	0	0.00418463	0.00686845	0.00401123	0	0.00351865	0	0	0.0195829	0.0105957	0.011368	0.00667393
Spirochaetae	phylum	0.864694	0.49797	0.281606	0.284797	0.376003	0.524279	0.506207	0.596376	0.264369	0.307275	0.263738	0.327023
Spirochaetes	class	0.864694	0.49797	0.281606	0.284797	0.376003	0.524279	0.506207	0.596376	0.264369	0.307275	0.263738	0.327023
Kazan-3B-09	order	0	0.0167385	0.0297633	0.0320899	0.0334225	0.0351865	0.0331445	0.0428021	0.0228467	0.0402636	0.0250097	0.0355943
Spirochaetales	order	0.560224	0.405909	0.247264	0.236663	0.296624	0.464462	0.445944	0.536453	0.234995	0.235224	0.227361	0.273631
Leptospiraceae	family	0	0	0	0	0	0	0	0	0.00326381	0.00847655	0.011368	0.00222464
Spirochaetaceae	family	0.316648	0.393355	0.208343	0.180505	0.259024	0.418719	0.325419	0.507918	0.199093	0.190722	0.193256	0.242486
M2PT2-76_termite_group	genus	0.0121788	0	0	0	0	0	0.0150657	0	0	0	0.00454721	0
Spirochaeta	genus	0.30447	0.384986	0.206053	0.16446	0.259024	0.394089	0.253104	0.490798	0.199093	0.186484	0.184162	0.242486
Treponema	genus	0	0.00418463	0.00228948	0	0	0.0105559	0.0542365	0.0142674	0	0	0	0
Unclassified	genus	0	0.00418463	0	0.0160449	0	0.0140746	0.00301314	0.00285347	0	0.00423828	0.00454721	0
Unclassified	family	0.243576	0.0125539	0.0183159	0.0320899	0.0250668	0.0281492	0.0964204	0.0171208	0.0326381	0.0190722	0.0136416	0.0222464
V2072-189E03	family	0	0	0.0206053	0.0240674	0.0125334	0.0175932	0.0241051	0.0114139	0	0.0169531	0.00909442	0.00667393
Unclassified	order	0.30447	0.0753233	0.00457896	0.0160449	0.0459559	0.0246305	0.0271182	0.0171208	0.00652763	0.0317871	0.011368	0.0177972
TA06	phylum	0.170503	0.548186	0.627318	0.473325	0.154579	0.309641	0.361576	0.736196	0.326381	0.481044	0.393334	0.433806
Tenericutes	phylum	0.353185	0.355693	0.0480791	0	0.0334225	0.0211119	0.00903941	0.00570695	0	0.00423828	0	0
Mollicutes	class	0.353185	0.355693	0.0480791	0	0.0334225	0.0211119	0.00903941	0.00570695	0	0.00423828	0	0
Acholeplasmatales	order	0.255754	0.301293	0.0228948	0	0.020889	0.0175932	0	0.00285347	0	0	0	0
Acholeplasmataceae	family	0.255754	0.301293	0.0228948	0	0.020889	0.0175932	0	0.00285347	0	0	0	0
Acholeplasma	genus	0.255754	0.301293	0.0228948	0	0.020889	0.0175932	0	0.00285347	0	0	0	0
EUB33-2	order	0	0	0	0	0.00417781	0	0.00301314	0.00285347	0	0	0	0
NB1-n	order	0.0608939	0.0418463	0.0206053	0	0.00417781	0.00351865	0.00602627	0	0	0.00211914	0	0
Unclassified	order	0.0365364	0.0125539	0.00457896	0	0.00417781	0	0	0	0	0.00211914	0	0
Thermotogae	phylum	0	0.0167385	0.0160264	0	0.00417781	0.0070373	0.00301314	0.00570695	0.00979144	0.00635741	0.00909442	0.00222464
Thermotogae	class	0	0.0167385	0.0160264	0	0.00417781	0.0070373	0.00301314	0.00570695	0.00979144	0.00635741	0.00909442	0.00222464
Thermotogales	order	0	0.0167385	0.0160264	0	0.00417781	0.0070373	0.00301314	0.00570695	0.00979144	0.00635741	0.00909442	0.00222464
Thermotogaceae	family	0	0.0167385	0.0160264	0	0.00417781	0.0070373	0.00301314	0.00570695	0.00979144	0.00635741	0.00909442	0.00222464
GAL15	genus	0	0.0167385	0.0137369	0	0.00417781	0.0070373	0.00301314	0.00570695	0.00979144	0.00635741	0.00909442	0.00222464
Unclassified	genus	0	0	0.00228948	0	0	0	0	0	0	0	0	0
TM6	phylum	0.0365364	0	0.00228948	0.00401123	0.00417781	0.00351865	0	0	0	0.00423828	0	0
Unclassified	phylum	10.011	13.0142	13.6201	13.8468	9.26638	12.3118	11.8838	14.4614	9.29861	11.8142	12.3002	12.8451
Verrucomicrobia	phylum	1.65631	2.08813	2.13838	2.82792	2.84509	3.24771	3.2572	3.26437	1.89954	1.761	1.35507	1.61064
OPB35_soil_group	class	1.21788	1.71151	1.74001	2.42278	2.36046	2.7164	2.76305	2.98759	1.39038	1.38168	1.13908	1.36148
Unclassified	order	1.2057	1.68222	1.71482	2.37465	2.25602	2.57917	2.68772	2.95049	1.31205	1.33294	1.10497	1.32811
Unknown_Order	order	0.0121788	0.0292924	0.0251843	0.0481348	0.104445	0.137227	0.0753284	0.0370952	0.0783315	0.0487402	0.0341041	0.0333697
Unknown_Family	family	0.0121788	0.0292924	0.0251843	0.0481348	0.104445	0.137227	0.0753284	0.0370952	0.0783315	0.0487402	0.0341041	0.0333697
Pedosphaera	genus	0.0121788	0.0292924	0.0251843	0.0481348	0.104445	0.137227	0.0753284	0.0370952	0.0783315	0.0487402	0.0341041	0.0333697
Opitutae	class	0.0243576	0.0544001	0.061816	0.0481348	0.0960896	0.0844476	0.108473	0.0228278	0.166455	0.0805272	0.0613874	0.0355943
BC-COM435	order	0	0.00418463	0.00686845	0	0.00417781	0.00351865	0.00301314	0	0.00326381	0.00211914	0.00454721	0
Opitutales	order	0.0121788	0.0167385	0.0160264	0.0120337	0.020889	0.0281492	0.0271182	0.0142674	0.0326381	0.0127148	0.0204625	0.00444929
Opitutaceae	family	0.0121788	0.0167385	0.0160264	0.0120337	0.020889	0.0281492	0.0271182	0.0142674	0.0326381	0.0127148	0.0204625	0.00444929
Alterococcus	genus	0.0121788	0.0167385	0.0160264	0.0120337	0.020889	0.0281492	0.0271182	0.0142674	0.0326381	0.0127148	0.0204625	0.00444929
Puniceicoccales	order	0.0121788	0.0209231	0.00228948	0.0120337	0.0250668	0	0.021092	0	0.052221	0.0190722	0.00227361	0.00444929
Puniceicoccaceae	family	0.0121788	0.0209231	0.00228948	0.0120337	0.0250668	0	0.021092	0	0.052221	0.0190722	0.00227361	0.00444929
Lentimonas	genus	0	0.0125539	0	0	0	0	0.00903941	0	0	0.00211914	0	0
marine_group	genus	0.0121788	0	0	0	0.00417781	0	0	0	0	0	0	0
Pelagicoccus	genus	0	0.00836925	0	0.00401123	0.0167112	0	0.00903941	0	0.0489572	0.0169531	0	0.00222464
Unclassified	genus	0	0	0.00228948	0.00802246	0.00417781	0	0.00301314	0	0.00326381	0	0.00227361	0.00222464
RS-B22	order	0	0	0.0320527	0.0240674	0.020889	0.0175932	0.0361576	0.00570695	0.035902	0.0254297	0.0159152	0.0111232
Unclassified	order	0	0.0125539	0.00457896	0	0.0250668	0.0351865	0.021092	0.00285347	0.0424296	0.0211914	0.0181888	0.0155725
S-BQ2-57_soil_group	class	0.0121788	0.0585848	0.0549476	0.0561572	0.0543115	0.0985222	0.0934073	0.0856042	0.0620125	0.046621	0.0272833	0.0422682
Unclassified	class	0.158324	0.17157	0.157974	0.208584	0.179646	0.190007	0.159696	0.13982	0.169718	0.12291	0.0886706	0.109008
Verrucomicrobiae	class	0.243576	0.0920618	0.123632	0.0922583	0.154579	0.158339	0.132578	0.0285347	0.11097	0.129267	0.0386513	0.06229
Verrucomicrobiales	order	0.243576	0.0920618	0.123632	0.0922583	0.154579	0.158339	0.132578	0.0285347	0.11097	0.129267	0.0386513	0.06229
DEV007	family	0.0487151	0.0292924	0.0251843	0.0361011	0.0376003	0.0351865	0.0301314	0.0171208	0.00326381	0.0190722	0.011368	0.0222464
P._palm_C_85	family	0.0121788	0	0.00228948	0	0	0	0	0	0	0.00423828	0	0
Unclassified	family	0.0243576	0.00418463	0.00915793	0.00401123	0.0125334	0.0105559	0.00602627	0.00285347	0	0	0.00227361	0
Verrucomicrobiaceae	family	0.158324	0.0585848	0.0870003	0.052146	0.104445	0.112597	0.0964204	0.00856042	0.107706	0.105957	0.0250097	0.0400436
Haloferula	genus	0.0730727	0	0.00228948	0	0.00835561	0	0	0	0.00652763	0	0.00227361	0
Luteolibacter	genus	0	0.00418463	0.00228948	0	0	0.00351865	0	0.00285347	0.00326381	0.00635741	0.00682082	0.00222464
Roseibacillus	genus	0.0608939	0.0544001	0.0824214	0.052146	0.0919118	0.109078	0.0964204	0.00570695	0.0979144	0.0995995	0.0159152	0.037819
Unclassified	genus	0.0243576	0	0	0	0.00417781	0	0	0	0	0	0	0
Eukaryota	Domain	100	100	100	100	100	100	100	100	100	100	100	100
Ochrophyta	phylum	68.1911	55.0425	26.3844	35.7143	60.8783	63.5829	42.5419	75.93	23.1851	57.7965	60.7038	73.5185
Bacillariophytina	subphylum	66.1924	52.6124	22.4756	31.1224	55.7512	59.3048	39.7176	71.9912	20.443	53.5636	56.305	68.8889

## Sheet: Archaea
Taxonomy	Rank	S1M1	S1M2	S1M3	S1M4	S2M1	S2M2	S2M3	S2M4	S3M1	S3M2	S3M3	S3M4
Archaea	Domain	0.231397	0.485417	0.533449	0.517449	0.505515	0.672062	0.638785	2.35982	0.574431	0.659052	1.03676	1.19686
Euryarchaeota	phylum	0.0852515	0.238524	0.279317	0.248696	0.188001	0.228712	0.235025	1.42388	0.323118	0.358134	0.527477	0.647372
Halobacteria	class	0	0	0.00228948	0	0	0	0.00301314	0	0.00326381	0.014834	0	0
Halobacteriales	order	0	0	0.00228948	0	0	0	0.00301314	0	0.00326381	0.014834	0	0
Halobacteriaceae	family	0	0	0.00228948	0	0	0	0.00301314	0	0.00326381	0.014834	0	0
Halobacterium	genus	0	0	0.00228948	0	0	0	0.00301314	0	0.00326381	0.014834	0	0
Methanomicrobia	class	0.0121788	0.0251078	0.0366317	0.00802246	0.020889	0.0246305	0.0482102	0.0171208	0.00979144	0.0105957	0.0204625	0.037819
Methanomicrobiales	order	0	0.00418463	0	0	0	0.00351865	0	0.00285347	0	0	0	0
Methanosarcinales	order	0.0121788	0.0209231	0.0366317	0.00802246	0.020889	0.0211119	0.0482102	0.0142674	0.00979144	0.0105957	0.0204625	0.037819
ANME-2a-2b	family	0	0	0.00228948	0	0.00417781	0	0.00602627	0	0	0	0.00454721	0
GOM_Arc_I	family	0	0	0.00228948	0	0	0	0	0.00285347	0	0	0.00227361	0
Methanosaetaceae	family	0	0	0.00228948	0	0	0	0	0	0	0	0.00454721	0.00444929
Methanosaeta	genus	0	0	0.00228948	0	0	0	0	0	0	0	0.00454721	0.00444929
Methanosarcinaceae	family	0.0121788	0.0209231	0.0297633	0.00802246	0.0167112	0.0211119	0.0421839	0.0114139	0.00979144	0.0105957	0.00909442	0.0333697
Methanococcoides	genus	0.0121788	0.00836925	0.0228948	0.00401123	0.00417781	0.0070373	0.0241051	0	0	0	0	0.00444929
Methanolobus	genus	0	0.00418463	0	0	0.00417781	0	0.00602627	0	0.00326381	0.00423828	0.00454721	0.00222464
Methanosarcina	genus	0	0.00418463	0.00686845	0.00401123	0.00417781	0.0105559	0.00903941	0.00285347	0.00652763	0.00423828	0.00227361	0.0222464
Unclassified	genus	0	0.00418463	0	0	0.00417781	0.00351865	0.00301314	0.00856042	0	0.00211914	0.00227361	0.00444929
Thermoplasmata	class	0.0730727	0.213416	0.235817	0.240674	0.162934	0.204082	0.183801	1.3982	0.306799	0.328466	0.50474	0.600654
Thermoplasmatales	order	0.0730727	0.213416	0.235817	0.240674	0.162934	0.204082	0.183801	1.3982	0.306799	0.328466	0.50474	0.600654
ANT06-05	family	0	0.00418463	0.00228948	0.0120337	0	0	0.00301314	0.00285347	0.00326381	0	0.00227361	0
ASC21	family	0.0487151	0.1088	0.148816	0.176494	0.129512	0.112597	0.0994335	1.1471	0.244786	0.269131	0.397881	0.467175
CCA47	family	0	0	0	0.0120337	0	0.00351865	0.0120525	0.00856042	0.00979144	0.00635741	0	0.00444929
Marine_Benthic_Group_D_and_DHVEG-1	family	0.0243576	0.0878771	0.0755529	0.0280786	0.0250668	0.070373	0.0602627	0.20545	0.0391658	0.046621	0.0954914	0.12458
MKCST-A3	family	0	0	0.00228948	0.00401123	0.00417781	0	0	0.0142674	0	0	0	0
Unclassified	family	0	0.0125539	0.00686845	0.00802246	0.00417781	0.0175932	0.00602627	0.0171208	0.00979144	0.00635741	0.00909442	0.00444929
VC2.1_Arc6	family	0	0	0	0	0	0	0.00301314	0.00285347	0	0	0	0
Unclassified Euryarchaeota	class	0	0	0.00457896	0	0.00417781	0	0	0.00856042	0.00326381	0.00423828	0.00227361	0.00889858
Thaumarchaeota	phylum	0.0974303	0.0502155	0.0435002	0.0842359	0.196357	0.137227	0.159696	0.156941	0.114233	0.120791	0.129596	0.149051
Group_C3	class	0	0.00836925	0.0137369	0.00401123	0.00835561	0.0281492	0.00903941	0.0684834	0.0163191	0.0190722	0.0500193	0.0400436
Marine_Group_I	class	0.0974303	0.0292924	0.0160264	0.0601685	0.175468	0.0985222	0.129565	0.0228278	0.0783315	0.0805272	0.0295569	0.0578408
Cenarchaeales	order	0	0.00418463	0	0	0	0.00351865	0	0	0	0	0.00227361	0.00222464
Cenarchaeaceae	family	0	0.00418463	0	0	0	0.00351865	0	0	0	0	0.00227361	0.00222464
Cenarchaeum	genus	0	0.00418463	0	0	0	0.00351865	0	0	0	0	0.00227361	0.00222464
Unknown_Order	order	0.0974303	0.0251078	0.0160264	0.0601685	0.175468	0.0950035	0.129565	0.0228278	0.0783315	0.0805272	0.0272833	0.0556161
Unknown_Family	family	0.0974303	0.0251078	0.0160264	0.0601685	0.175468	0.0950035	0.129565	0.0228278	0.0783315	0.0805272	0.0272833	0.0556161
Candidatus_Nitrosoarchaeum	genus	0.0243576	0.00836925	0.00228948	0	0.0417781	0.0140746	0.00602627	0.00285347	0.00979144	0.014834	0	0.00444929
Candidatus_Nitrosopumilus	genus	0.0365364	0.00836925	0.00228948	0.0280786	0.0501337	0.0387051	0.0391708	0.0114139	0.0326381	0.0233105	0.0136416	0.0155725
Unclassified	genus	0.0365364	0.00836925	0.0114474	0.0320899	0.0835561	0.0422238	0.0843678	0.00856042	0.035902	0.0423828	0.0136416	0.0355943
OPPD003	class	0	0.00836925	0	0	0	0	0	0.00285347	0	0.00211914	0.00227361	0.00222464
Unclassified Thaumarchaeota	class	0	0.00418463	0.0137369	0.0200562	0.0125334	0.0105559	0.021092	0.0627764	0.0195829	0.0190722	0.0477457	0.0489422
Aenigmarchaeota [Deep_Sea_Euryarchaeotic_Group(DSEG)]	phylum	0	0	0	0	0	0.00351865	0	0	0	0	0	0.00222464
Bathyarchaeota [Miscellaneous_Crenarchaeotic_Group(MCG)]	phylum	0.0121788	0.112985	0.121343	0.0882471	0.0710227	0.168895	0.15367	0.459409	0.088123	0.116553	0.215993	0.211341
Lokiarchaeota [Marine_Benthic_Group_B(MBG-B)]	phylum	0.0121788	0.0544001	0.0503686	0.0481348	0.0250668	0.0738916	0.0451971	0.20545	0.0228467	0.0360253	0.0795762	0.0756379
Marine_Benthic_Group_E (MBG-E)	phylum	0	0.00418463	0.0137369	0.0160449	0.00417781	0.0140746	0.0120525	0.0114139	0.00326381	0.00635741	0.0409249	0.0489422
Marine_Hydrothermal_Vent_Group(MHVG)	phylum	0	0.00418463	0.00457896	0.00401123	0	0	0.00301314	0.00856042	0.00652763	0	0.00227361	0.0111232
Unclassified Archaea	phylum	0.0243576	0.0209231	0.0206053	0.0280786	0.020889	0.0457424	0.0301314	0.0941646	0.0163191	0.0211914	0.0409249	0.0511668
