# Supplementary material for: Microbial Communities and Diversities in Mudflat Sediments Analyzed Using a Modified Metatranscriptomic Method
Source: Front Microbiol. 2018 Jan 31;9:93. doi: 10.3389/fmicb.2018.00093 (PMC5797801; doi:10.3389/fmicb.2018.00093)
Supplement: DATA SHEET S2 — All the relative abundances of major archaeal and bacterial taxa revealed by 16S rDNA or cDNA amplicons. Explanations of dataset abbreviations are given in Figure 2. [file Data_Sheet_2.XLSX]

## Sheet: Bacteria
Taxonomy	Rank	S1D1	S1D2	S1D3	S1D4	S2D1	S2D2	S2D3	S2D4	S3D1	S3D2	S3D3	S3D4	S2C1	S2C2	S2C3	S2C4
Bacteria	Domain	87.6083	92.2163	86.5604	98.7503	81.5972	93.4343	70.0715	95.0419	98.3848	98.2862	98.2218	97.0403	98.2814	89.3392	86.4058	91.4848
Acidobacteria	phylum	1.08154	1.35642	2.65166	1.70284	0.841812	0.883838	1.29737	3.41759	1.34507	2.33908	2.41502	1.35582	5.08414	5.49308	4.34818	6.50203
Acidobacteria	class	0.651655	0.848076	1.40713	1.05971	0.570968	0.515572	0.741991	2.26593	0.750864	1.21699	1.36879	0.782628	4.18904	4.35914	3.30626	5.05783
AT-s3-28	order	0.0102354	0	0.0156348	0.00730834	0.00732011	0.00526094	0.00888612	0	0.0108038	0.0111651	0	0	0.0179019	0.0464727	0.0410206	0.0375117
Subgroup_17	order	0.0545889	0.0528475	0.146967	0.153475	0.0219603	0.0578704	0.0533167	0.201914	0.0702247	0.156311	0.219171	0.071649	0.250627	0.139418	0.131266	0.300094
Subgroup_18	order	0.0989423	0.198807	0.222014	0.211942	0.139082	0.089436	0.119963	0.276698	0.140449	0.212136	0.297742	0.159832	0.411744	0.743564	0.598901	1.24414
Subgroup_21	order	0.371887	0.372449	0.612883	0.409267	0.234243	0.194655	0.293242	1.19653	0.334918	0.44102	0.574808	0.369268	0.179019	0.176596	0.164082	0.293842
Subgroup_3	order	0.0614125	0.0981453	0.103189	0.109625	0.0585609	0.0631313	0.133292	0.396351	0.102636	0.178641	0.136465	0.104718	3.09703	2.91849	2.1905	2.85714
PAUC26f	family	0.017059	0.0327151	0.068793	0.0584667	0.0366005	0.0473485	0.071089	0.0897398	0.0486171	0.0837381	0.0248118	0.0440917	1.61117	1.199	1.02551	0.60644
SJA-149	family	0	0	0	0	0	0	0	0	0	0	0.00827061	0	0.0537057	0.10224	0.0246124	0.00625195
Unclassified	family	0.0443535	0.0654302	0.0343965	0.0511584	0.0219603	0.0157828	0.0622029	0.306611	0.054019	0.0949031	0.103383	0.0606261	1.43215	1.61725	1.14037	2.24445
Subgroup_4	order	0.0136472	0.083046	0.162602	0.13155	0.0805212	0.0683923	0.0666459	0.0747831	0.0108038	0.0781555	0.0661649	0.0385802	0.0179019	0.0557673	0.0492247	0
11-24	family	0	0.0125827	0.0187617	0.00730834	0.0146402	0.0105219	0.0177722	0.0299133	0	0.0167476	0.00413531	0.00551146	0.0179019	0.0371782	0.0328165	0
Unknown_Family	family	0.0136472	0.0704633	0.14384	0.124242	0.065881	0.0578704	0.0488737	0.0448699	0.0108038	0.0614079	0.0620296	0.0330688	0	0.0185891	0.0164082	0
Blastocatella	genus	0.0136472	0.0704633	0.14384	0.124242	0.065881	0.0578704	0.0488737	0.0448699	0.0108038	0.0614079	0.0620296	0.0330688	0	0.0185891	0.0164082	0
Subgroup_6	order	0.0307062	0.0377482	0.128205	0.0365417	0.0292804	0.0368266	0.0622029	0.112175	0.0702247	0.122816	0.0578943	0.0330688	0.196921	0.269542	0.123062	0.281338
Subgroup_9	order	0.0102354	0.00503309	0.0156348	0	0	0	0.00444306	0.00747831	0.0108038	0.0167476	0.0165412	0.00551146	0.0179019	0.00929454	0.00820412	0.0437637
Holophagae	class	0.296827	0.317085	0.772358	0.453117	0.161042	0.210438	0.3199	0.792701	0.329516	0.597332	0.694732	0.347222	0.268528	0.241658	0.147674	0.462645
Holophagae_Incertae_Sedis	order	0.0102354	0.00754964	0.00625391	0.0146167	0.0146402	0.0105219	0.0311014	0.0299133	0.0216076	0.00558254	0.0248118	0.0165344	0	0	0	0.0312598
Unknown_Family	family	0.0102354	0.00754964	0.00625391	0.0146167	0.0146402	0.0105219	0.0311014	0.0299133	0.0216076	0.00558254	0.0248118	0.0165344	0	0	0	0.0312598
Thermoanaerobaculum	genus	0.0102354	0.00754964	0.00625391	0.0146167	0.0146402	0.0105219	0.0311014	0.0299133	0.0216076	0.00558254	0.0248118	0.0165344	0	0	0	0.0312598
Subgroup_10	order	0.0989423	0.105695	0.284553	0.138858	0.0732011	0.0999579	0.0799751	0.127131	0.118842	0.189806	0.186089	0.0881834	0.179019	0.0836509	0.0328165	0.100031
ABS-19	family	0.0375299	0.0251655	0.0781739	0.0584667	0.0219603	0.0420875	0.0399876	0.0373916	0.0270095	0.0558254	0.0330825	0.0275573	0.0179019	0	0	0.00625195
NS72	family	0.0238826	0.0226489	0.0343965	0.00730834	0.0146402	0.0210438	0.00444306	0.0448699	0.0270095	0.0167476	0.0578943	0.0165344	0.0179019	0.0278836	0.00820412	0.0250078
Sva0725	family	0.034118	0.0503309	0.171982	0.0730834	0.0366005	0.0368266	0.0355445	0.0299133	0.0648228	0.117233	0.0951121	0.0440917	0.143215	0.0557673	0.0246124	0.0687715
Unclassified	family	0.0034118	0.00754964	0	0	0	0	0	0.0149566	0	0	0	0	0	0	0	0
Subgroup_23	order	0.150119	0.14596	0.415885	0.2631	0.0512408	0.0683923	0.133292	0.568352	0.11344	0.228884	0.384584	0.181878	0.0895095	0.130124	0.114858	0.331354
Subgroup_7	order	0.0375299	0.0578806	0.065666	0.0365417	0.0219603	0.0315657	0.0755321	0.0673048	0.0756266	0.173059	0.0992474	0.0606261	0	0.0278836	0	0
Subgroup_22	class	0.126237	0.178675	0.450281	0.190017	0.102482	0.147306	0.231039	0.344002	0.243086	0.508011	0.343231	0.220459	0.590763	0.845804	0.869637	0.962801
Subgroup_26	class	0.0034118	0.0100662	0.00938086	0	0.00732011	0	0	0	0.0054019	0	0.00413531	0	0.0358038	0.0371782	0.0164082	0.00625195
Unclassified	class	0.0034118	0.00251655	0.0125078	0	0	0.0105219	0.00444306	0.0149566	0.0162057	0.0167476	0.00413531	0.00551146	0	0.00929454	0.00820412	0.0125039
Actinobacteria	phylum	1.17025	1.55774	3.63352	1.43243	0.710051	0.773359	1.30182	2.25097	1.4153	2.17719	2.6466	1.88492	1.68278	2.41658	1.32086	1.31916
Acidimicrobiia	class	0.900716	1.24317	2.92058	1.15472	0.549008	0.552399	0.910828	1.71253	1.10199	1.62452	1.94359	1.40542	1.32474	1.75667	0.951678	0.762738
Acidimicrobiales	order	0.900716	1.24317	2.92058	1.15472	0.549008	0.552399	0.910828	1.71253	1.10199	1.62452	1.94359	1.40542	1.32474	1.75667	0.951678	0.762738
Acidimicrobiaceae	family	0.0307062	0.0176158	0.0781739	0.0365417	0.00732011	0.0157828	0.0666459	0.0598265	0.0378133	0.0614079	0.0454884	0.0440917	0.250627	0.213775	0.0738371	0.0125039
Ilumatobacter	genus	0.0307062	0.0176158	0.0781739	0.0365417	0.00732011	0.0157828	0.0666459	0.0598265	0.0378133	0.0614079	0.0454884	0.0440917	0.250627	0.213775	0.0738371	0.0125039
OM1_clade	family	0.866598	1.20291	2.80175	1.09625	0.534368	0.531355	0.82641	1.63775	1.04797	1.54078	1.87329	1.33929	1.00251	1.51501	0.845024	0.743982
Sva0996_marine_group	family	0.0034118	0.0226489	0.0406504	0.021925	0.00732011	0.00526094	0.0177722	0.0149566	0.0162057	0.0223302	0.0248118	0.0220459	0.0716076	0.0278836	0.0328165	0.00625195
Actinobacteria	class	0.0272944	0.027682	0.103189	0.021925	0.0219603	0.0315657	0.0666459	0.0373916	0.0594209	0.072573	0.107518	0.0551146	0	0.00929454	0	0
Corynebacteriales	order	0.0136472	0.0100662	0.0719199	0.0146167	0.00732011	0.0157828	0.0488737	0.0299133	0.0486171	0.0390778	0.0661649	0.0330688	0	0	0	0
Mycobacteriaceae	family	0.0136472	0.0100662	0.0719199	0.0146167	0.00732011	0.0157828	0.0488737	0.0299133	0.0486171	0.0390778	0.0661649	0.0330688	0	0	0	0
Mycobacterium	genus	0.0136472	0.0100662	0.0719199	0.0146167	0.00732011	0.0157828	0.0488737	0.0299133	0.0486171	0.0390778	0.0661649	0.0330688	0	0	0	0
Frankiales	order	0.0034118	0.00251655	0	0	0	0.00526094	0.00444306	0	0	0	0	0	0	0	0	0
Sporichthyaceae	family	0.0034118	0.00251655	0	0	0	0.00526094	0.00444306	0	0	0	0	0	0	0	0	0
hgcI_clade	genus	0.0034118	0.00251655	0	0	0	0.00526094	0.00444306	0	0	0	0	0	0	0	0	0
Micrococcales	order	0.0102354	0.0150993	0.0312695	0.00730834	0.0146402	0.0105219	0.0133292	0.00747831	0.0108038	0.0334952	0.0413531	0.0220459	0	0.00929454	0	0
Micrococcaceae	family	0.00682361	0.0125827	0.0281426	0.00730834	0.0146402	0.00526094	0.0133292	0.00747831	0.0108038	0.0334952	0.0372178	0.0110229	0	0	0	0
Unclassified	genus	0.00682361	0.0125827	0.0281426	0.00730834	0.0146402	0.00526094	0.0133292	0.00747831	0.0108038	0.0334952	0.0372178	0.0110229	0	0	0	0
Unclassified	family	0.0034118	0.00251655	0.00312695	0	0	0.00526094	0	0	0	0	0.00413531	0.0110229	0	0.00929454	0	0
Coriobacteriia	class	0.0136472	0.0125827	0.0187617	0	0.0146402	0.0105219	0.0133292	0.0598265	0	0.0111651	0.0248118	0.0110229	0.0179019	0.00929454	0	0
Coriobacteriales	order	0.0136472	0.0125827	0.0187617	0	0.0146402	0.0105219	0.0133292	0.0598265	0	0.0111651	0.0248118	0.0110229	0.0179019	0.00929454	0	0
Coriobacteriaceae	family	0.0136472	0.0125827	0.0187617	0	0.0146402	0.0105219	0.0133292	0.0598265	0	0.0111651	0.0248118	0.0110229	0.0179019	0.00929454	0	0
MB-A2-108	class	0.0545889	0.0981453	0.218887	0.0803917	0.0366005	0.105219	0.15995	0.149566	0.118842	0.178641	0.144736	0.159832	0.0716076	0.362487	0.205103	0.450141
OPB41	class	0.0887069	0.0880791	0.134459	0.0803917	0.0439207	0.0420875	0.0577598	0.186958	0.0432152	0.167476	0.198495	0.126764	0.107411	0.0278836	0.0246124	0.0500156
Thermoleophilia	class	0.0648243	0.0528475	0.181363	0.0511584	0.00732011	0.00526094	0.0755321	0.0747831	0.0756266	0.111651	0.186089	0.104718	0.0537057	0.167302	0.123062	0.0437637
Gaiellales	order	0.0580007	0.0503309	0.159475	0.021925	0.00732011	0.00526094	0.0399876	0.0673048	0.0702247	0.0949031	0.157142	0.082672	0.0537057	0.139418	0.114858	0.0437637
Gaiellaceae	family	0.0580007	0.0503309	0.159475	0.021925	0.00732011	0.00526094	0.0399876	0.0673048	0.0702247	0.0949031	0.157142	0.082672	0.0537057	0.139418	0.114858	0.0437637
Gaiella	genus	0.0580007	0.0503309	0.159475	0.021925	0.00732011	0.00526094	0.0399876	0.0673048	0.0702247	0.0949031	0.157142	0.082672	0.0537057	0.139418	0.114858	0.0437637
Solirubrobacterales	order	0.0034118	0	0.00312695	0	0	0	0	0	0	0.00558254	0.00827061	0	0	0	0	0
Unclassified	order	0.0034118	0.00251655	0.0187617	0.0292334	0	0	0.0355445	0.00747831	0.0054019	0.0111651	0.0206765	0.0220459	0	0.0278836	0.00820412	0
Unclassified	class	0.0204708	0.0352316	0.0562852	0.04385	0.0366005	0.0263047	0.0177722	0.0299133	0.0162057	0.0111651	0.0413531	0.0220459	0.107411	0.0836509	0.0164082	0.0125039
Bacteroidetes	phylum	2.22108	2.51655	2.77048	2.03172	2.60596	2.33586	2.64807	3.81394	6.89823	5.68861	7.38979	3.39506	10.9023	7.24045	3.83132	4.26383
Bacteroidia	class	0.017059	0.0176158	0.0250156	0.0292334	0.0146402	0.0368266	0.0577598	0.0673048	0.0270095	0.0390778	0.0206765	0.0275573	0.107411	0.0929454	0.27894	0.0500156
Bacteroidales	order	0.017059	0.0176158	0.0250156	0.0292334	0.0146402	0.0368266	0.0577598	0.0673048	0.0270095	0.0390778	0.0206765	0.0275573	0.107411	0.0929454	0.27894	0.0500156
Marinilabiaceae	family	0.0136472	0.0176158	0.0250156	0.0292334	0.0146402	0.0368266	0.0311014	0.0598265	0.0270095	0.0390778	0.0206765	0.0275573	0.0716076	0.0185891	0.147674	0.0187559
Geofilum	genus	0.0034118	0.00251655	0	0	0	0	0	0.0598265	0	0	0	0	0	0.00929454	0.0246124	0.0125039
Marinifilum	genus	0.00682361	0.0150993	0.0218887	0.0292334	0.0146402	0.0368266	0.0311014	0	0.0216076	0.0223302	0.0206765	0.0275573	0.0537057	0.00929454	0.106654	0.00625195
Unclassified	genus	0.0034118	0	0.00312695	0	0	0	0	0	0.0054019	0.0167476	0	0	0.0179019	0	0.0164082	0
Rikenellaceae	family	0.0034118	0	0	0	0	0	0	0.00747831	0	0	0	0	0.0358038	0.0650618	0.0246124	0.0312598
Blvii28_wastewater-sludge_group	genus	0.0034118	0	0	0	0	0	0	0.00747831	0	0	0	0	0.0358038	0.0650618	0.0246124	0.0312598
Unclassified	family	0	0	0	0	0	0	0.0266584	0	0	0	0	0	0	0.00929454	0.106654	0
BD2-2	class	0.156943	0.244105	0.225141	0.270409	0.314765	0.236742	0.373217	0.635657	0.361927	0.491263	0.368042	0.192901	1.27103	1.62655	0.93527	1.85058
Cytophagia	class	0.522006	0.392581	0.444028	0.365417	0.549008	0.305135	0.359888	0.934789	1.01016	0.569419	0.640973	0.363757	4.17114	1.05028	0.582492	0.662707
Cytophagales	order	0.467417	0.319601	0.306442	0.2631	0.453847	0.247264	0.257698	0.747831	0.934529	0.407525	0.487966	0.292108	3.83101	0.71568	0.319961	0.443889
Cyclobacteriaceae	family	0.129649	0.0226489	0.0156348	0.0146167	0.109802	0.0473485	0	0.00747831	0.297105	0.072573	0.00413531	0.0110229	0.0716076	0	0	0
Algoriphagus	genus	0.129649	0.0226489	0.0156348	0.0146167	0.109802	0.0473485	0	0.00747831	0.297105	0.072573	0.00413531	0.0110229	0.0716076	0	0	0
Cytophagaceae	family	0.0204708	0.0201324	0.0156348	0.0365417	0.0292804	0.0315657	0.0399876	0.0299133	0.0162057	0.0223302	0.0206765	0.00551146	0.0537057	0.0185891	0.00820412	0.00625195
Chryseolinea	genus	0	0.0125827	0.00312695	0.021925	0.0219603	0.0263047	0.0266584	0.0224349	0	0.0167476	0.00827061	0	0	0	0.00820412	0.00625195
Sunxiuqinia	genus	0.0136472	0.00754964	0.00938086	0.0146167	0.00732011	0	0.00444306	0.00747831	0.0054019	0.00558254	0.0124059	0	0.0179019	0.0185891	0	0
Unclassified	genus	0.00682361	0	0.00312695	0	0	0.00526094	0.00888612	0	0.0108038	0	0	0.00551146	0.0358038	0	0	0
Flammeovirgaceae	family	0.313886	0.274304	0.272045	0.204633	0.314765	0.136785	0.204381	0.702961	0.615817	0.30704	0.463154	0.275573	3.65199	0.669207	0.303552	0.437637
Reichenbachiella	genus	0.0238826	0.0478144	0.0343965	0.0730834	0.0585609	0.0263047	0.0622029	0.246784	0.0918323	0.0669905	0.0785708	0.0771605	0.465449	0.167302	0.13947	0.187559
Unclassified	genus	0.290003	0.226489	0.237649	0.13155	0.256204	0.11048	0.142178	0.456177	0.523984	0.240049	0.384584	0.198413	3.18654	0.501905	0.164082	0.250078
Unclassified	family	0.0034118	0.00251655	0.00312695	0.00730834	0	0.0315657	0.0133292	0.00747831	0.0054019	0.00558254	0	0	0.0537057	0.0278836	0.00820412	0
Order_II	order	0.0443535	0.0654302	0.118824	0.0950084	0.0805212	0.0526094	0.0977474	0.119653	0.0756266	0.145146	0.13233	0.0661376	0.28643	0.213775	0.172286	0.137543
Rhodothermaceae	family	0.0443535	0.0654302	0.118824	0.0950084	0.0805212	0.0526094	0.0977474	0.119653	0.0756266	0.145146	0.13233	0.0661376	0.28643	0.213775	0.172286	0.137543
Unclassified	order	0.0102354	0.00754964	0.0187617	0.00730834	0.0146402	0.00526094	0.00444306	0.0673048	0	0.0167476	0.0206765	0.00551146	0.0537057	0.120829	0.0902453	0.0812754
Flavobacteriia	class	0.955305	1.36648	1.6479	0.898926	1.14926	1.29945	1.4751	1.54801	3.89477	3.36627	5.06989	2.15498	1.8618	0.669207	0.196899	0.162551
Flavobacteriales	order	0.955305	1.36648	1.6479	0.898926	1.14926	1.29945	1.4751	1.54801	3.89477	3.36627	5.06989	2.15498	1.8618	0.669207	0.196899	0.162551
Cryomorphaceae	family	0.00682361	0	0	0	0.0219603	0	0.00444306	0	0.0378133	0	0	0	0.0716076	0.0557673	0.0164082	0
Crocinitomix	genus	0.00682361	0	0	0	0.0146402	0	0.00444306	0	0	0	0	0	0.0537057	0.0557673	0.0164082	0
Unclassified	genus	0	0	0	0	0.00732011	0	0	0	0.0378133	0	0	0	0.0179019	0	0	0
Flavobacteriaceae	family	0.921187	1.36397	1.6479	0.898926	1.1273	1.28893	1.47065	1.54801	3.81374	3.36627	5.06989	2.15498	0.841389	0.464727	0.164082	0.162551
Arenibacter	genus	0.0272944	0.0226489	0.00625391	0.00730834	0.0292804	0.0263047	0.0177722	0.0149566	0.189067	0.106068	0.0992474	0.0771605	0	0.00929454	0	0
Eudoraea	genus	0.0034118	0.0100662	0.0281426	0.0292334	0.00732011	0.0157828	0.0177722	0.0149566	0	0.00558254	0	0.0110229	0	0	0	0
Gaetbulibacter	genus	0.119413	0.21139	0.109443	0.116933	0.183003	0.22096	0.404319	0.717918	0.248487	0.106068	0.326689	0.159832	0.0179019	0.0185891	0.0164082	0.0125039
Gillisia	genus	0	0	0	0	0	0	0	0.0149566	0.0108038	0.0167476	0.0413531	0.0551146	0	0	0	0
Gramella	genus	0	0	0	0	0	0	0	0	0.0054019	0	0.00827061	0	0	0	0	0
Hwangdonia	genus	0	0.0176158	0.00312695	0	0.00732011	0.0105219	0	0	0.0216076	0.0111651	0.0289472	0	0	0	0	0
Lutibacter	genus	0.034118	0.337217	0.434647	0.160783	0.065881	0.115741	0.0444306	0.112175	2.31201	2.16602	3.09321	0.981041	0.107411	0.0557673	0.0164082	0.0562676
Lutimonas	genus	0.0034118	0.0226489	0.0187617	0	0.00732011	0	0	0.0224349	0.0270095	0.0167476	0.0578943	0.00551146	0	0	0	0
Maribacter	genus	0.0034118	0.00251655	0	0.00730834	0	0.0157828	0.00444306	0	0.11344	0.0446603	0.124059	0.0936949	0.0179019	0	0	0
Maritimimonas	genus	0	0	0	0	0	0	0.00444306	0	0	0.0111651	0	0	0	0.0185891	0	0
Muriicola	genus	0.109178	0.00251655	0.00312695	0	0.0292804	0.0105219	0.00444306	0	0.0216076	0	0	0	0.0716076	0.00929454	0.00820412	0
Ornithobacterium	genus	0.0034118	0	0	0	0.00732011	0	0	0	0	0	0	0	0	0	0	0.00625195
Robiginitalea	genus	0.317298	0.42278	0.61601	0.423884	0.417246	0.405093	0.488737	0.418786	0.259291	0.379613	0.26466	0.203924	0.519155	0.334604	0.0902453	0.0687715
Salinimicrobium	genus	0.00682361	0.0478144	0.0218887	0	0.00732011	0.0210438	0.0133292	0	0.194468	0.173059	0.591349	0.358245	0	0	0.00820412	0
Sediminibacter	genus	0.0852951	0.178675	0.153221	0.124242	0.226923	0.357744	0.422091	0.186958	0.259291	0.240049	0.186089	0.137787	0.0537057	0.00929454	0.0246124	0.00625195
Sediminicola	genus	0.146708	0.0100662	0.00312695	0.00730834	0.065881	0.0526094	0.00888612	0.00747831	0.0324114	0.00558254	0.0661649	0.0275573	0.0358038	0	0	0.00625195
Ulvibacter	genus	0.0034118	0.0125827	0.00938086	0	0.00732011	0.0105219	0.00444306	0.00747831	0	0	0.0413531	0.0220459	0	0	0	0.00625195
Unclassified	genus	0.0580007	0.0654302	0.240775	0.021925	0.065881	0.0263047	0.0355445	0.0299133	0.118842	0.0837381	0.1406	0.0220459	0.0179019	0.00929454	0	0
NS7_marine_group	family	0.017059	0	0	0	0	0.0105219	0	0	0.0162057	0	0	0	0.895095	0.139418	0.0164082	0
Unclassified	family	0.0102354	0.00251655	0	0	0	0	0	0	0.0270095	0	0	0	0.0537057	0.00929454	0	0
SB-1	class	0.337769	0.161059	0.065666	0.13155	0.161042	0.0631313	0.071089	0.164523	1.24784	0.508011	0.889091	0.435406	1.37845	1.44995	0.451227	0.587684
SB-5	class	0.0477653	0.0654302	0.0750469	0.0584667	0.0512408	0.0263047	0.0577598	0.142088	0.0918323	0.111651	0.128195	0.0330688	0.322234	0.325309	0.131266	0.262582
Sphingobacteriia	class	0.0921187	0.128344	0.18449	0.146167	0.226923	0.22096	0.133292	0.194436	0.183665	0.474516	0.190224	0.115741	1.03831	1.16182	0.598901	0.275086
Sphingobacteriales	order	0.0921187	0.128344	0.18449	0.146167	0.226923	0.22096	0.133292	0.194436	0.183665	0.474516	0.190224	0.115741	1.03831	1.16182	0.598901	0.275086
AKYH767	family	0	0.00503309	0.00312695	0.00730834	0	0	0	0	0.0108038	0.00558254	0.00413531	0	0	0.0185891	0	0
Saprospiraceae	family	0.0511771	0.0780129	0.134459	0.124242	0.183003	0.189394	0.10219	0.142088	0.11344	0.32937	0.0992474	0.0496032	0.66237	0.697091	0.270736	0.150047
Lewinella	genus	0.0102354	0.0100662	0.0343965	0.00730834	0.0512408	0.0315657	0.00888612	0.0299133	0.0270095	0.0446603	0.0124059	0	0.107411	0.0464727	0.0492247	0.0125039
Portibacter	genus	0.0136472	0.0150993	0.00625391	0.021925	0.0219603	0.0315657	0.00888612	0.0224349	0.0162057	0.0390778	0.00413531	0.00551146	0.0179019	0.0185891	0.00820412	0.00625195
Unclassified	genus	0.0272944	0.0528475	0.0938086	0.0950084	0.109802	0.126263	0.0844182	0.0897398	0.0702247	0.245632	0.0827061	0.0440917	0.537057	0.632029	0.213307	0.131291
Unclassified	family	0.00682361	0.00503309	0.0125078	0.00730834	0	0.00526094	0.0133292	0	0.0162057	0.0223302	0.00827061	0	0.0179019	0.0929454	0.0164082	0.0125039
WCHB1-69	family	0.034118	0.0402647	0.0343965	0.00730834	0.0439207	0.0263047	0.0177722	0.0523482	0.0432152	0.117233	0.0785708	0.0661376	0.358038	0.353193	0.311757	0.112535
Unclassified	class	0.0818833	0.0905957	0.0813008	0.0950084	0.0439207	0.0683923	0.0533167	0.0598265	0.0486171	0.0390778	0.0372178	0.0165344	0.590763	0.669207	0.574288	0.193811
vadinHA17	class	0.0102354	0.0503309	0.0218887	0.0365417	0.0951614	0.0789141	0.0666459	0.0673048	0.0270095	0.0837381	0.0289472	0.0551146	0.161117	0.195185	0.0820412	0.218818
VC2.1_Bac22	class	0	0	0	0	0	0	0	0	0.0054019	0.00558254	0.0165412	0	0	0	0	0
BD1-5	phylum	0.0204708	0.161059	0.190744	0.0584667	0.0585609	0.11048	0.186609	0.0747831	0.0702247	0.072573	0.0992474	0.0936949	0.0179019	0.0743564	0.0246124	0.0187559
Candidate_division_BRC1	phylum	0	0	0.0156348	0	0	0	0.00444306	0	0	0.00558254	0.00413531	0	0	0.00929454	0	0.00625195
Candidate_division_JS1	phylum	0.0307062	0.0352316	0.0312695	0.021925	0	0.0105219	0.00888612	0.0299133	0.0270095	0.0223302	0.0206765	0.0275573	0	0.00929454	0	0.0125039
Candidate_division_KB1	phylum	0.0034118	0	0.0312695	0.0146167	0	0	0.00444306	0.0149566	0	0	0	0	0	0.00929454	0.0164082	0.0250078
Candidate_division_OD1	phylum	0.00682361	0.0201324	0.0218887	0.04385	0.0146402	0.0105219	0.0177722	0.149566	0.0270095	0.0223302	0.0372178	0.0165344	0	0	0	0
Unclassified	class	0.00682361	0.0150993	0.0218887	0.0292334	0.0146402	0.0105219	0.0133292	0.142088	0.0270095	0.0223302	0.0372178	0.0110229	0	0	0	0
Unknown_Class	class	0	0.00503309	0	0.0146167	0	0	0.00444306	0.00747831	0	0	0	0.00551146	0	0	0	0
Unknown_Order	order	0	0.00503309	0	0.0146167	0	0	0.00444306	0.00747831	0	0	0	0.00551146	0	0	0	0
Unknown_Family	family	0	0.00503309	0	0.0146167	0	0	0.00444306	0.00747831	0	0	0	0.00551146	0	0	0	0
Candidatus_Paceibacter	genus	0	0.00503309	0	0.0146167	0	0	0.00444306	0.00747831	0	0	0	0.00551146	0	0	0	0
Candidate_division_OP8	phylum	0.32071	0.629137	0.822389	0.475042	0.190323	0.263047	0.306571	1.40592	0.648228	0.781555	1.21165	0.567681	0.322234	0.381076	0.114858	0.581432
Candidate_division_TM7	phylum	0.00682361	0	0.00312695	0	0	0	0	0.00747831	0	0	0	0	0	0	0	0
Candidate_division_WS3	phylum	0.218356	0.465561	0.641026	0.387342	0.197643	0.284091	0.519838	1.44331	0.502377	0.731312	0.827061	0.545635	1.00251	1.39418	1.24703	3.40106
Unclassified	class	0.214944	0.460528	0.641026	0.380034	0.190323	0.284091	0.519838	1.43584	0.502377	0.72573	0.822926	0.540123	0.984604	1.39418	1.23882	3.37606
Unknown_Class	class	0.0034118	0.00503309	0	0.00730834	0.00732011	0	0	0.00747831	0	0.00558254	0.00413531	0.00551146	0.0179019	0	0.00820412	0.0250078
Unknown_Order	order	0.0034118	0.00503309	0	0.00730834	0.00732011	0	0	0.00747831	0	0.00558254	0.00413531	0.00551146	0.0179019	0	0.00820412	0.0250078
Unknown_Family	family	0.0034118	0.00503309	0	0.00730834	0.00732011	0	0	0.00747831	0	0.00558254	0.00413531	0.00551146	0.0179019	0	0.00820412	0.0250078
Candidatus_Latescibacter	genus	0.0034118	0.00503309	0	0.00730834	0.00732011	0	0	0.00747831	0	0.00558254	0.00413531	0.00551146	0.0179019	0	0.00820412	0.0250078
Chlorobi	phylum	0.672126	1.16768	1.6823	1.37397	0.739331	0.915404	1.07966	2.72211	1.32887	1.95947	1.70788	0.887346	1.05621	1.38489	1.01731	2.7071
Chlorobia	class	0.0818833	0.113245	0.171982	0.124242	0.065881	0.131524	0.106633	0.157045	0.162057	0.156311	0.148871	0.082672	0.0537057	0.0929454	0.0902453	0.200063
Chlorobiales	order	0.0818833	0.113245	0.171982	0.124242	0.065881	0.131524	0.106633	0.157045	0.162057	0.156311	0.148871	0.082672	0.0537057	0.0929454	0.0902453	0.200063
SJA-28	family	0.0818833	0.113245	0.171982	0.124242	0.065881	0.131524	0.106633	0.157045	0.162057	0.156311	0.148871	0.082672	0.0537057	0.0929454	0.0902453	0.200063
Ignavibacteria	class	0.590242	1.05443	1.51032	1.24973	0.67345	0.78388	0.973031	2.56506	1.16681	1.80316	1.55901	0.804674	1.00251	1.29194	0.927065	2.50703
Ignavibacteriales	order	0.590242	1.05443	1.51032	1.24973	0.67345	0.78388	0.973031	2.56506	1.16681	1.80316	1.55901	0.804674	1.00251	1.29194	0.927065	2.50703
BSV26	family	0.163767	0.317085	0.415885	0.387342	0.139082	0.242003	0.342116	0.516004	0.334918	0.429855	0.47556	0.220459	0.465449	0.529789	0.434818	0.919037
Ignavibacteriaceae	family	0.238826	0.337217	0.547217	0.314259	0.285484	0.210438	0.248811	1.06192	0.351124	0.669905	0.620296	0.281085	0.232725	0.316014	0.196899	0.643951
Ignavibacterium	genus	0.238826	0.337217	0.547217	0.314259	0.285484	0.210438	0.248811	1.06192	0.351124	0.669905	0.620296	0.281085	0.232725	0.316014	0.196899	0.643951
IheB3-7	family	0.0102354	0.0377482	0.0750469	0.0511584	0.0146402	0.0315657	0.0355445	0.0822614	0.0324114	0.0334952	0.0206765	0.0330688	0.0716076	0.0836509	0.0246124	0.0500156
LD-RB-34	family	0.0375299	0.0452978	0.0719199	0.0365417	0.0219603	0.0315657	0.0355445	0.112175	0.0594209	0.100486	0.0620296	0.0496032	0	0.0185891	0.0328165	0.0437637
PHOS-HE36	family	0.0614125	0.158542	0.178236	0.109625	0.0585609	0.0578704	0.071089	0.314089	0.102636	0.150729	0.165412	0.0992063	0.0358038	0.0557673	0.0328165	0.137543
Unclassified	family	0.0784715	0.158542	0.222014	0.3508	0.153722	0.210438	0.239925	0.478612	0.286301	0.41869	0.215036	0.121252	0.196921	0.288131	0.205103	0.712723
Chloroflexi	phylum	1.90379	4.08687	5.29393	5.80282	2.00571	2.84091	3.18123	13.3039	4.14866	6.35293	5.81011	5.10362	5.08414	11.7018	6.62893	23.6574
Anaerolineae	class	0.692596	1.28596	1.92308	3.03296	0.753971	1.00484	1.45732	3.8962	1.84745	3.94685	2.04284	2.89903	2.54207	7.64941	3.92157	17.693
Anaerolineales	order	0.692596	1.28596	1.92308	3.03296	0.753971	1.00484	1.45732	3.8962	1.84745	3.94685	2.04284	2.89903	2.54207	7.64941	3.92157	17.693
Anaerolineaceae	family	0.692596	1.28596	1.92308	3.03296	0.753971	1.00484	1.45732	3.8962	1.84745	3.94685	2.04284	2.89903	2.54207	7.64941	3.92157	17.693
Anaerolinea	genus	0.0034118	0.00503309	0.0156348	0.021925	0.00732011	0.0105219	0	0.0149566	0.0216076	0.0502428	0	0.0330688	0.0537057	0.158007	0.0574288	0.100031
Leptolinea	genus	0	0	0.00312695	0.021925	0	0.00526094	0.00444306	0	0.0054019	0.0558254	0.00413531	0.0110229	0.0179019	0.0464727	0.0164082	0.0187559
Unclassified	genus	0.689185	1.28092	1.90432	2.98911	0.746651	0.989057	1.45288	3.88124	1.82044	3.84079	2.03871	2.85494	2.47046	7.44493	3.84773	17.5742
Ardenticatenia	class	0.0375299	0.133377	0.222014	0.124242	0.0951614	0.105219	0.151064	0.246784	0.11344	0.128398	0.1406	0.0496032	0.268528	0.669207	0.475839	0.750234
Dehalococcoidia	class	0.716479	1.93774	1.95122	1.83439	0.812532	1.34154	1.06633	6.85013	1.46932	1.22816	2.20825	1.43849	0.66237	0.882982	0.672738	2.17568
FS117-23B-02	order	0.0614125	0.188741	0.181363	0.168092	0.0366005	0.152567	0.119963	0.680526	0.0864304	0.145146	0.227442	0.137787	0.107411	0.167302	0.0984494	0.218818
FW22	order	0.0375299	0.0729798	0.159475	0.102317	0.0219603	0.0578704	0.0577598	0.463655	0.124244	0.106068	0.13233	0.0992063	0.0716076	0.0836509	0.0492247	0.162551
GIF3	order	0.034118	0.100662	0.14384	0.116933	0.0439207	0.0473485	0.0755321	0.276698	0.118842	0.0949031	0.136465	0.0551146	0.0179019	0.00929454	0.0246124	0.0562676
GIF9	order	0.24565	0.737348	0.57536	0.789301	0.183003	0.3367	0.266584	2.4828	0.172861	0.145146	0.363907	0.248016	0.179019	0.297425	0.172286	0.437637
MSBL5	order	0.0852951	0.188741	0.0813008	0.153475	0.0951614	0.115741	0.119963	0.732875	0.210674	0.133981	0.326689	0.214947	0.125313	0.185891	0.196899	0.693967
Napoli-4B-65	order	0.00682361	0.0125827	0.0218887	0.021925	0.0219603	0.0157828	0	0.0373916	0	0	0.0248118	0.00551146	0.0179019	0	0.0164082	0.0125039
Unclassified	order	0.129649	0.347283	0.478424	0.211942	0.161042	0.294613	0.226596	1.00957	0.405143	0.295875	0.525184	0.380291	0.0895095	0.0743564	0.0492247	0.350109
vadinBA26	order	0.116001	0.289403	0.309568	0.270409	0.248884	0.320918	0.199938	1.16662	0.351124	0.30704	0.471425	0.297619	0.0537057	0.0650618	0.0656329	0.243826
JG30-KF-CM66	class	0.034118	0.0503309	0.0625391	0.0511584	0.0219603	0.0157828	0.0133292	0.119653	0.0270095	0.0334952	0.0620296	0.0496032	0.232725	0.362487	0.27894	0.268834
KD4-96	class	0.0818833	0.0679467	0.187617	0.00730834	0.0146402	0.0315657	0.0933043	0.13461	0.0756266	0.128398	0.173683	0.137787	0.465449	0.5112	0.229715	0.243826
KZNMV-5-B42	class	0	0.00754964	0	0	0	0	0.00444306	0	0	0	0.00413531	0.00551146	0.0179019	0.0185891	0.00820412	0.0125039
MSB-5B2	class	0.034118	0.0629137	0.100063	0.0877001	0.0439207	0.0368266	0.0355445	0.358959	0.0702247	0.0837381	0.136465	0.0275573	0.0716076	0.213775	0.13947	0.712723
S085	class	0.167178	0.289403	0.500313	0.182708	0.109802	0.11048	0.146621	0.306611	0.259291	0.318205	0.603755	0.231481	0.28643	0.669207	0.443022	0.518912
SAR202_clade	class	0.0136472	0.0226489	0.0375235	0.0146167	0.00732011	0.0105219	0.0133292	0.142088	0.0108038	0.0502428	0.0248118	0.0110229	0.107411	0.223069	0.114858	0.0750234
TK10	class	0.0034118	0.0226489	0.0625391	0.04385	0.0439207	0.0263047	0.0311014	0.0673048	0.0378133	0.0781555	0.0785708	0.0440917	0.196921	0.0743564	0.0738371	0.0250078
Unclassified	class	0.122825	0.206357	0.247029	0.423884	0.102482	0.157828	0.168836	1.18157	0.237684	0.357282	0.33496	0.209436	0.232725	0.427549	0.270736	1.18162
Cyanobacteria	phylum	0.0034118	0	0.00938086	0.00730834	0	0	0	0.0224349	0.0108038	0	0.0289472	0	0.0716076	0.0929454	0.0410206	0.0187559
Cyanobacteria	class	0.0034118	0	0.00938086	0.00730834	0	0	0	0	0.0108038	0	0.0289472	0	0.0716076	0.0929454	0.0410206	0.0187559
SubsectionI	order	0.0034118	0	0.00625391	0	0	0	0	0	0.0054019	0	0	0	0.0716076	0.0650618	0.0164082	0
FamilyI	family	0.0034118	0	0.00625391	0	0	0	0	0	0.0054019	0	0	0	0.0716076	0.0650618	0.0164082	0
Synechococcus	genus	0.0034118	0	0.00625391	0	0	0	0	0	0.0054019	0	0	0	0.0716076	0.0650618	0.0164082	0
SubsectionII	order	0	0	0.00312695	0.00730834	0	0	0	0	0.0054019	0	0.0289472	0	0	0.0278836	0.0246124	0.0187559
FamilyII	family	0	0	0.00312695	0.00730834	0	0	0	0	0.0054019	0	0.0289472	0	0	0.0278836	0.0246124	0.0187559
Pleurocapsa	genus	0	0	0.00312695	0.00730834	0	0	0	0	0.0054019	0	0.0289472	0	0	0.0278836	0.0246124	0.0187559
ML635J-21	class	0	0	0	0	0	0	0	0.0224349	0	0	0	0	0	0	0	0
Deferribacteres	phylum	0.194473	0.412714	0.531582	0.372725	0.358685	0.326178	0.284356	1.71253	0.34032	0.44102	0.512778	0.396825	0.66237	0.71568	0.566084	1.38168
Deferribacteres	class	0.194473	0.412714	0.531582	0.372725	0.358685	0.326178	0.284356	1.71253	0.34032	0.44102	0.512778	0.396825	0.66237	0.71568	0.566084	1.38168
Deferribacterales	order	0.194473	0.412714	0.531582	0.372725	0.358685	0.326178	0.284356	1.71253	0.34032	0.44102	0.512778	0.396825	0.66237	0.71568	0.566084	1.38168
Deferribacterales_Incertae_Sedis	family	0.194473	0.412714	0.531582	0.365417	0.358685	0.326178	0.284356	1.70506	0.34032	0.44102	0.512778	0.396825	0.66237	0.71568	0.566084	1.36918
Caldithrix	genus	0.194473	0.412714	0.531582	0.365417	0.358685	0.326178	0.284356	1.70506	0.34032	0.44102	0.512778	0.396825	0.66237	0.71568	0.566084	1.36918
SAR406_clade(Marine_group_A)	family	0	0	0	0.00730834	0	0	0	0.00747831	0	0	0	0	0	0	0	0.0125039
Deinococcus-Thermus	phylum	0.0375299	0.0452978	0.0719199	0.0950084	0.0366005	0.0210438	0.0399876	0.366437	0.0756266	0.072573	0.0620296	0.0220459	0.429646	0.687796	0.369185	0.28759
Deinococci	class	0.0375299	0.0452978	0.0719199	0.0950084	0.0366005	0.0210438	0.0399876	0.366437	0.0756266	0.072573	0.0620296	0.0220459	0.429646	0.687796	0.369185	0.28759
Deinococcales	order	0.0307062	0.0402647	0.0625391	0.0877001	0.0219603	0.0210438	0.0399876	0.321567	0.0702247	0.072573	0.053759	0.0165344	0.429646	0.687796	0.360981	0.231322
Trueperaceae	family	0.0307062	0.0402647	0.0625391	0.0877001	0.0219603	0.0210438	0.0399876	0.321567	0.0702247	0.072573	0.053759	0.0165344	0.429646	0.687796	0.360981	0.231322
Truepera	genus	0.0307062	0.0402647	0.0625391	0.0877001	0.0219603	0.0210438	0.0399876	0.321567	0.0702247	0.072573	0.053759	0.0165344	0.429646	0.687796	0.360981	0.231322
KD3-62	order	0.00682361	0.00503309	0.00938086	0.00730834	0.0146402	0	0	0.0448699	0.0054019	0	0.00827061	0.00551146	0	0	0.00820412	0.0562676
Fibrobacteres	phylum	0.00682361	0.0251655	0.00312695	0	0.0219603	0.0263047	0.0311014	0.0523482	0.0270095	0.0279127	0.0165412	0.0110229	0.0358038	0.0557673	0.0410206	0.156299
Fibrobacteria	class	0.00682361	0.0251655	0.00312695	0	0.0219603	0.0263047	0.0311014	0.0523482	0.0270095	0.0279127	0.0165412	0.0110229	0.0358038	0.0557673	0.0410206	0.156299
Fibrobacterales	order	0	0.00251655	0	0	0	0.00526094	0	0	0	0	0	0	0	0.0464727	0	0.0187559
possible_order_07	order	0.00682361	0.0226489	0.00312695	0	0.0219603	0.0210438	0.0311014	0.0523482	0.0270095	0.0279127	0.0165412	0.0110229	0.0358038	0.00929454	0.0410206	0.137543
Firmicutes	phylum	27.1648	10.2247	10.0625	5.9563	4.2969	2.56208	3.51002	6.46874	2.48487	5.91191	11.9221	5.28549	1.18153	2.06339	4.08565	0.756486
Bacilli	class	0.0887069	0.309535	0.722326	0.0730834	0.0219603	0.0683923	0.0622029	0.605743	0.0864304	0.195389	0.425937	0.760582	0.0358038	0.0278836	0.0246124	0.0312598
Bacillales	order	0.0887069	0.309535	0.722326	0.0730834	0.0219603	0.0683923	0.0622029	0.605743	0.0810285	0.189806	0.40526	0.744048	0.0358038	0.0278836	0.0246124	0.0312598
Bacillaceae	family	0.0818833	0.286886	0.556598	0.0730834	0.00732011	0.0683923	0.0399876	0.516004	0.0756266	0.150729	0.368042	0.688933	0.0179019	0.00929454	0.0246124	0.0250078
Bacillus	genus	0.0750597	0.261721	0.515947	0.0730834	0.00732011	0.0631313	0.0399876	0.501047	0.0756266	0.145146	0.339095	0.67791	0.0179019	0.00929454	0.0246124	0.0250078
Fictibacillus	genus	0.00682361	0.0251655	0.0406504	0	0	0.00526094	0	0.0149566	0	0.00558254	0.0289472	0.0110229	0	0	0	0
Planococcaceae	family	0	0.0100662	0.121951	0	0	0	0.00444306	0.0598265	0	0.00558254	0.00827061	0.0220459	0	0	0	0.00625195
Paenisporosarcina	genus	0	0.0100662	0.121951	0	0	0	0.00444306	0.0598265	0	0.00558254	0.00827061	0.0220459	0	0	0	0.00625195
Unclassified	family	0.00682361	0.0125827	0.0437774	0	0.0146402	0	0.0177722	0.0299133	0.0054019	0.0334952	0.0289472	0.0330688	0.0179019	0.0185891	0	0
Unclassified	order	0	0	0	0	0	0	0	0	0.0054019	0.00558254	0.0206765	0.0165344	0	0	0	0
Clostridia	class	24.8379	9.66354	9.22764	5.81744	4.17246	2.40425	3.32341	5.54143	2.39304	5.69419	11.4796	4.47531	1.14572	1.96115	4.01181	0.668959
Clostridiales	order	24.5957	9.58301	9.22139	5.7882	4.0407	2.34112	3.09237	5.22734	2.39304	5.69419	11.4755	4.47531	1.12782	1.91468	4.00361	0.637699
Clostridiaceae_1	family	4.84817	0.727282	0.884928	0.39465	0.256204	0.189394	0.177722	0.590787	0.108038	0.156311	0.326689	0.275573	0.125313	0.185891	0.918861	0.0937793
Clostridium_sensu_stricto_1	genus	0.0136472	0.027682	0.068793	0.0292334	0.0219603	0.00526094	0.0355445	0.00747831	0.0432152	0.0781555	0.0827061	0.0661376	0.0358038	0.00929454	0.0246124	0.0187559
Clostridium_sensu_stricto_13	genus	0.0238826	0.0100662	0.0250156	0.0146167	0.00732011	0	0	0.0598265	0.0162057	0.0279127	0.0454884	0.0275573	0.0358038	0.0836509	0.00820412	0.0125039
Clostridium_sensu_stricto_17	genus	0	0.0125827	0.00938086	0.0146167	0.0219603	0	0.00888612	0.0224349	0.0054019	0.00558254	0.0413531	0.104718	0.0358038	0.0371782	0.853228	0.00625195
Proteiniclasticum	genus	4.80723	0.644236	0.778612	0.336184	0.197643	0.178872	0.133292	0.48609	0.0432152	0.0446603	0.144736	0.0661376	0.0179019	0.0557673	0.0328165	0.0562676
Unclassified	genus	0.0034118	0.0327151	0.00312695	0	0.00732011	0.00526094	0	0.0149566	0	0	0.0124059	0.0110229	0	0	0	0
Clostridiaceae_2	family	1.02695	0.181191	0.0594121	0.021925	0.0512408	0.0526094	0.177722	0.919832	0.0216076	0.00558254	0.053759	0.00551146	0.0716076	0.0557673	0.00820412	0.0437637
Alkaliphilus	genus	0.0989423	0.0578806	0.0312695	0	0.0219603	0	0.0177722	0.725396	0.0216076	0	0.0289472	0.00551146	0.0179019	0	0	0
Anoxynatronum	genus	0.928011	0.123311	0.0281426	0.021925	0.0292804	0.0526094	0.15995	0.194436	0	0.00558254	0.0248118	0	0.0537057	0.0557673	0.00820412	0.0437637
Clostridiaceae_3	family	0.00682361	0.0427813	0.0437774	0.0730834	0	0.0210438	0.0133292	0.0299133	0.0054019	0.0111651	0.554131	0.159832	0	0.0371782	0.0164082	0
Clostridiisalibacter	genus	0.00682361	0.0427813	0.0437774	0.0730834	0	0.0210438	0.0133292	0.0299133	0.0054019	0.0111651	0.554131	0.159832	0	0.0371782	0.0164082	0
Clostridiales_Incertae_Sedis	family	0.798362	0.20384	0.0844278	0.021925	0.0439207	0.0526094	0.0977474	0.0897398	0	0.00558254	0.00413531	0.0330688	0	0.0185891	0.0246124	0.0125039
Dethiosulfatibacter	genus	0.798362	0.20384	0.0844278	0.021925	0.0439207	0.0526094	0.0977474	0.0897398	0	0.00558254	0.00413531	0.0330688	0	0.0185891	0.0246124	0.0125039
Family_XI	family	0.474241	0.0478144	0.0469043	0.0365417	0.0439207	0.0157828	0.0488737	0.104696	0	0.00558254	0.00827061	0.00551146	0.0179019	0.00929454	0	0.00625195
Tissierella	genus	0.474241	0.0478144	0.0469043	0.0365417	0.0439207	0.0157828	0.0488737	0.104696	0	0.00558254	0.00827061	0.00551146	0.0179019	0.00929454	0	0.00625195
Family_XII	family	16.2027	7.43388	7.36085	3.61032	3.05249	1.75189	2.06602	2.85672	1.89067	3.41651	8.55595	3.16358	0.644468	1.30124	1.23062	0.343857
Acidaminobacter	genus	0.126237	0.123311	0.0469043	0.04385	0.0292804	0.0210438	0.0533167	0.0373916	0.0918323	0.362865	0.487966	0.231481	0	0.0185891	0.0164082	0
Fusibacter	genus	16.0764	7.31057	7.31395	3.56647	3.0232	1.73085	2.01271	2.81932	1.79883	3.05365	8.06798	2.9321	0.644468	1.28265	1.21421	0.343857
GoM-GC232-4463-Bac1	family	0.017059	0.00503309	0.0218887	0	0.00732011	0.0157828	0.00888612	0.0149566	0.0054019	0.00558254	0.0330825	0.00551146	0	0.00929454	0	0
JTB215	family	0.0716479	0.624103	0.340838	1.30819	0.402606	0.131524	0.142178	0.0299133	0.124244	0.798303	0.487966	0.231481	0.0895095	0.10224	0.311757	0.00625195
Lachnospiraceae	family	0.556124	0.0352316	0.0218887	0.021925	0.0146402	0.0105219	0.00444306	0	0.0432152	0.0223302	0.0868415	0.0606261	0.0179019	0.00929454	0.00820412	0
Anaerosporobacter	genus	0	0.00251655	0.00625391	0	0	0	0.00444306	0	0.0054019	0	0.0206765	0.0440917	0.0179019	0	0	0
Natranaerovirga	genus	0.535653	0.00251655	0.00625391	0.021925	0	0.00526094	0	0	0.0054019	0	0.0661649	0.0165344	0	0	0.00820412	0
Unclassified	genus	0.0204708	0.0301986	0.00938086	0	0.0146402	0.00526094	0	0	0.0324114	0.0223302	0	0	0	0.00929454	0	0
Peptostreptococcaceae	family	0.0511771	0.0805295	0.0781739	0.065775	0.0146402	0.0420875	0.0888612	0.0897398	0.054019	0.228884	0.243983	0.26455	0.0358038	0.0464727	0.664534	0.0562676
Incertae_Sedis	genus	0.0272944	0.0402647	0.065666	0.0584667	0.0146402	0.0315657	0.0266584	0.0448699	0.0324114	0.128398	0.128195	0.159832	0.0358038	0.0278836	0.328165	0.0562676
Sporacetigenium	genus	0.0034118	0.00251655	0	0	0	0	0.00888612	0.0149566	0.0162057	0.0390778	0.0206765	0	0	0	0	0
Tepidibacter	genus	0.0204708	0.0377482	0.0125078	0.00730834	0	0.0105219	0.0533167	0.0299133	0.0054019	0.0614079	0.0951121	0.104718	0	0.0185891	0.336369	0
Ruminococcaceae	family	0.119413	0.00503309	0.00625391	0.00730834	0.00732011	0.00526094	0.00888612	0.0224349	0	0	0	0.0110229	0	0	0	0
Fastidiosipila	genus	0.119413	0.00251655	0.00625391	0.00730834	0.00732011	0.00526094	0.00888612	0.00747831	0	0	0	0.0110229	0	0	0	0
Sporobacter	genus	0	0.00251655	0	0	0	0	0	0.0149566	0	0	0	0	0	0	0	0
Syntrophomonadaceae	family	0.238826	0.0578806	0.00938086	0	0.0585609	0.0210438	0.111077	0.194436	0	0.00558254	0	0	0	0.0371782	0.0164082	0.0125039
Dethiobacter	genus	0.238826	0.0578806	0.00938086	0	0.0585609	0.0210438	0.111077	0.194436	0	0.00558254	0	0	0	0.0371782	0.0164082	0.0125039
Unclassified	family	0.184237	0.13841	0.262664	0.226559	0.0878413	0.0315657	0.146621	0.284176	0.140449	1.03277	1.12067	0.259039	0.125313	0.10224	0.804004	0.0625195
Thermoanaerobacterales	order	0.242238	0.0805295	0.00625391	0.0292334	0.131762	0.0631313	0.231039	0.314089	0	0	0.00413531	0	0.0179019	0.0464727	0.00820412	0.0312598
SRB2	family	0.242238	0.0805295	0.00625391	0.0292334	0.131762	0.0631313	0.231039	0.314089	0	0	0.00413531	0	0.0179019	0.0464727	0.00820412	0.0312598
Erysipelotrichia	class	2.05391	0.246622	0.109443	0.065775	0.0805212	0.0789141	0.0933043	0.0822614	0.0054019	0.0223302	0.0165412	0.0440917	0	0	0.00820412	0.00625195
Erysipelotrichales	order	2.05391	0.246622	0.109443	0.065775	0.0805212	0.0789141	0.0933043	0.0822614	0.0054019	0.0223302	0.0165412	0.0440917	0	0	0.00820412	0.00625195
Erysipelotrichaceae	family	2.05391	0.246622	0.109443	0.065775	0.0805212	0.0789141	0.0933043	0.0822614	0.0054019	0.0223302	0.0165412	0.0440917	0	0	0.00820412	0.00625195
Erysipelothrix	genus	2.05391	0.246622	0.109443	0.065775	0.0805212	0.0789141	0.0933043	0.0822614	0.0054019	0.0223302	0.0165412	0.0440917	0	0	0.00820412	0.00625195
OPB54	class	0.184237	0.00503309	0.00312695	0	0.0219603	0.0105219	0.0311014	0.239306	0	0	0	0.00551146	0	0.0743564	0.0410206	0.0500156
Fusobacteria	phylum	1.67178	1.93774	2.44841	2.05364	1.24442	0.694444	4.21202	0.523482	1.25864	2.57355	0.934579	5.22487	0.769782	2.3794	26.7208	0.100031
Fusobacteriia	class	1.67178	1.93774	2.44841	2.05364	1.24442	0.694444	4.21202	0.523482	1.25864	2.57355	0.934579	5.22487	0.769782	2.3794	26.7208	0.100031
Fusobacteriales	order	1.67178	1.93774	2.44841	2.05364	1.24442	0.694444	4.21202	0.523482	1.25864	2.57355	0.934579	5.22487	0.769782	2.3794	26.7208	0.100031
Fusobacteriaceae	family	1.67178	1.93774	2.44841	2.05364	1.24442	0.694444	4.21202	0.523482	1.25864	2.57355	0.934579	5.22487	0.769782	2.3794	26.7208	0.100031
Propionigenium	genus	1.59331	1.68609	2.00125	1.6663	1.06142	0.620791	4.05652	0.381394	0.831893	1.74175	0.806385	4.62412	0.304332	1.59866	25.441	0.0625195
Psychrilyobacter	genus	0.0511771	0.083046	0.247029	0.021925	0.102482	0.0210438	0.0177722	0.104696	0.0324114	0.273544	0.0124059	0.159832	0.0895095	0.0650618	0.0902453	0
Unclassified	genus	0.0272944	0.168609	0.200125	0.365417	0.0805212	0.0526094	0.137735	0.0373916	0.394339	0.558254	0.115789	0.440917	0.37594	0.71568	1.1896	0.0375117
Gemmatimonadetes	phylum	0.573183	1.00662	1.7167	1.54937	0.732011	0.804924	1.19963	3.73916	1.28025	1.81432	1.86089	1.30622	3.15073	3.70852	2.73197	5.07033
Gemmatimonadetes	class	0.573183	1.00662	1.7167	1.54937	0.732011	0.804924	1.19963	3.73916	1.28025	1.81432	1.86089	1.30622	3.15073	3.70852	2.73197	5.07033
BD2-11_terrestrial_group	order	0.184237	0.420263	0.644153	0.672367	0.380646	0.326178	0.524281	1.46575	0.491573	0.837381	0.727814	0.534612	1.59327	1.58007	1.28805	1.76305
Gemmatimonadales	order	0.116001	0.158542	0.315822	0.277717	0.102482	0.152567	0.27547	0.598265	0.280899	0.37403	0.289472	0.231481	0.411744	0.455433	0.237919	0.262582
Gemmatimonadaceae	family	0.116001	0.158542	0.315822	0.277717	0.102482	0.152567	0.27547	0.598265	0.280899	0.37403	0.289472	0.231481	0.411744	0.455433	0.237919	0.262582
Unclassified	genus	0.116001	0.158542	0.315822	0.277717	0.102482	0.152567	0.27547	0.598265	0.280899	0.37403	0.289472	0.231481	0.411744	0.455433	0.237919	0.262582
PAUC43f_marine_benthic_group	order	0.0852951	0.120794	0.206379	0.153475	0.065881	0.089436	0.0622029	0.433742	0.19987	0.189806	0.343231	0.170855	0.107411	0.139418	0.0574288	0.206314
S0134_terrestrial_group	order	0.0102354	0.00754964	0.0156348	0.021925	0.00732011	0.0105219	0.00444306	0.0448699	0.0054019	0	0.0124059	0.0110229	0.0537057	0.0743564	0.0246124	0.0125039
Unclassified	order	0.177414	0.299469	0.534709	0.423884	0.175683	0.226221	0.33323	1.19653	0.302506	0.413108	0.487966	0.358245	0.984604	1.45924	1.12396	2.82588
JL-ETNP-Z39	phylum	0.00682361	0.055364	0.0531582	0.0511584	0.0219603	0.0210438	0.0266584	0.112175	0.0594209	0.0669905	0.0868415	0.0275573	0.0537057	0.0836509	0.0410206	0.112535
Nitrospirae	phylum	0.689185	1.30609	1.71357	1.39589	0.65149	0.768098	1.46621	2.01167	1.19922	1.95947	2.27855	1.10229	3.13283	4.36844	3.11757	2.61332
Nitrospira	class	0.689185	1.30609	1.71357	1.39589	0.65149	0.768098	1.46621	2.01167	1.19922	1.95947	2.27855	1.10229	3.13283	4.36844	3.11757	2.61332
Nitrospirales	order	0.689185	1.30609	1.71357	1.39589	0.65149	0.768098	1.46621	2.01167	1.19922	1.95947	2.27855	1.10229	3.13283	4.36844	3.11757	2.61332
0319-6A21	family	0.00682361	0.0150993	0.0250156	0.021925	0.0146402	0.0157828	0.0222153	0.0299133	0.0108038	0.0390778	0.0454884	0.0220459	0.0716076	0.111535	0.0574288	0.0562676
Nitrospiraceae	family	0.668714	1.24821	1.64165	1.32281	0.629529	0.741793	1.38179	1.92193	1.16141	1.89248	2.16277	1.05269	3.02542	4.12678	2.9945	2.38199
Candidatus_Magnetoovum	genus	0.184237	0.28437	0.425266	0.336184	0.117122	0.157828	0.311014	0.373916	0.232282	0.446603	0.566537	0.248016	0.232725	0.353193	0.319961	0.262582
Nitrospira	genus	0.102354	0.13841	0.209506	0.292334	0.124442	0.121002	0.271027	0.396351	0.210674	0.30704	0.124059	0.0936949	1.9155	2.34223	1.60801	1.06908
Unclassified	genus	0.382122	0.825427	1.00688	0.694292	0.387966	0.462963	0.799751	1.15166	0.718453	1.13884	1.47217	0.710979	0.877193	1.43136	1.06654	1.05033
Sh765B-TzT-35	family	0.00682361	0.0301986	0.0250156	0.0146167	0	0.00526094	0.00444306	0.0373916	0.0162057	0.0223302	0.0496237	0.0110229	0.0179019	0.0743564	0.0492247	0.125039
4-29	family	0.00682361	0.0125827	0.0218887	0.0365417	0.00732011	0.00526094	0.0577598	0.0224349	0.0108038	0.00558254	0.0206765	0.0165344	0.0179019	0.0557673	0.0164082	0.0500156
NPL-UPA2	phylum	0	0.0125827	0.00938086	0	0.00732011	0.00526094	0	0.0299133	0.0054019	0.00558254	0.0165412	0.0110229	0	0.00929454	0	0
Proteobacteria	phylum	48.0041	62.7627	48.5241	71.439	65.6687	78.2828	46.5277	43.4266	72.5313	61.4917	53.5646	66.7108	59.8997	39.3531	26.6306	30.7971
Alphaproteobacteria	class	14.7083	2.57443	2.3671	2.631	8.66701	5.38721	2.49256	2.81185	9.88548	5.92866	4.75974	5.06504	9.4164	3.55981	2.92887	1.46921
Caulobacterales	order	0.0272944	0.0201324	0.068793	0.021925	0.0146402	0.0210438	0.0577598	0.0373916	0.0108038	0.111651	0.0372178	0.0551146	0.0716076	0.00929454	0.0738371	0.0250078
Caulobacteraceae	family	0	0.00251655	0.0156348	0.00730834	0	0.00526094	0.0266584	0	0	0.0111651	0	0	0	0	0	0.00625195
Hyphomonadaceae	family	0.0272944	0.0176158	0.0531582	0.0146167	0.0146402	0.0157828	0.0311014	0.0373916	0.0108038	0.100486	0.0372178	0.0551146	0.0716076	0.00929454	0.0738371	0.0187559
Woodsholea	genus	0.0272944	0.0176158	0.0531582	0.0146167	0.0146402	0.0157828	0.0311014	0.0373916	0.0108038	0.100486	0.0372178	0.0551146	0.0716076	0.00929454	0.0738371	0.0187559
OCS116_clade	order	0.0272944	0.0125827	0.0562852	0.0365417	0.0146402	0.0105219	0.00888612	0.0299133	0.0108038	0.0334952	0.0124059	0.0220459	0.0358038	0.00929454	0.00820412	0
Parvularculales	order	0.0375299	0.0327151	0.0375235	0.021925	0.0366005	0.0210438	0.0933043	0.00747831	0.0324114	0.0558254	0.00827061	0.0220459	0	0.0278836	0	0
Parvularculaceae	family	0.0375299	0.0327151	0.0375235	0.021925	0.0366005	0.0210438	0.0933043	0.00747831	0.0324114	0.0558254	0.00827061	0.0220459	0	0.0278836	0	0
Parvularcula	genus	0.0375299	0.0327151	0.0375235	0.021925	0.0366005	0.0210438	0.0933043	0.00747831	0.0324114	0.0558254	0.00827061	0.0220459	0	0.0278836	0	0
Rhizobiales	order	0.409417	0.372449	0.850532	0.423884	0.204963	0.231481	0.528724	0.358959	0.437554	0.569419	0.483831	0.402337	0.698174	0.464727	0.402002	0.168803
A0839	family	0.0136472	0.00503309	0.0281426	0.0292334	0	0.0105219	0.0266584	0.0149566	0.0108038	0.00558254	0.00413531	0.00551146	0	0	0.0164082	0.00625195
Hyphomicrobiaceae	family	0.0852951	0.110728	0.262664	0.116933	0.0878413	0.0631313	0.177722	0.0299133	0.108038	0.184224	0.148871	0.0385802	0.28643	0.20448	0.123062	0.0562676
Filomicrobium	genus	0.0375299	0.055364	0.115697	0.0511584	0.0512408	0.00526094	0.0844182	0.0149566	0.054019	0.100486	0.0496237	0.0220459	0.143215	0.0929454	0.0656329	0.0250078
Hyphomicrobium	genus	0	0.00754964	0.00938086	0	0	0	0.00888612	0	0	0.00558254	0.00413531	0	0	0	0	0
Pedomicrobium	genus	0.0034118	0	0.00625391	0.00730834	0	0.00526094	0	0.00747831	0	0.00558254	0.00413531	0	0.0716076	0.0185891	0.0328165	0.00625195
Unclassified	genus	0.0443535	0.0478144	0.131332	0.0584667	0.0366005	0.0526094	0.0844182	0.00747831	0.054019	0.072573	0.0909768	0.0165344	0.0716076	0.0929454	0.0246124	0.0250078
KF-JG30-B3	family	0.0272944	0.0150993	0.0375235	0.0730834	0.0219603	0.0105219	0.0399876	0	0.0702247	0.0334952	0.00827061	0.0165344	0	0.00929454	0.0164082	0
MNG7	family	0.00682361	0.0125827	0.0281426	0.021925	0	0.0105219	0.0133292	0	0.0108038	0.0279127	0.00413531	0.0220459	0	0	0	0.00625195
Phyllobacteriaceae	family	0.0307062	0.0176158	0.0250156	0.021925	0.0146402	0.0105219	0.0266584	0.0523482	0.0378133	0.0334952	0.0289472	0.0440917	0.0716076	0.0371782	0.0328165	0.00625195
Rhizobiaceae	family	0.0409417	0.0125827	0.0250156	0.04385	0.0219603	0.00526094	0.00888612	0	0.0054019	0.00558254	0.00413531	0.0330688	0	0.0371782	0.0328165	0.0187559
Shinella	genus	0.0409417	0.0125827	0.0250156	0.04385	0.0219603	0.00526094	0.00888612	0	0.0054019	0.00558254	0.00413531	0.0330688	0	0.0371782	0.0328165	0.0187559
Rhizobiales_Incertae_Sedis	family	0.0307062	0.0352316	0.0594121	0.00730834	0.0219603	0.00526094	0.0399876	0.0673048	0	0.0334952	0.0165412	0.0330688	0.0537057	0.0464727	0.0492247	0.0250078
Bauldia	genus	0.0307062	0.0352316	0.0594121	0.00730834	0.0219603	0.00526094	0.0399876	0.0673048	0	0.0334952	0.0165412	0.0330688	0.0537057	0.0464727	0.0492247	0.0250078
Rhodobiaceae	family	0.150119	0.13841	0.340838	0.0950084	0.0366005	0.0736532	0.164393	0.157045	0.0918323	0.195389	0.215036	0.18739	0.268528	0.120829	0.123062	0.0500156
Anderseniella	genus	0.0580007	0.0251655	0.0750469	0.021925	0.0219603	0.0420875	0.0577598	0.0373916	0.0324114	0.0446603	0.0454884	0.0440917	0.0895095	0.0371782	0.0410206	0.00625195
Rhodobium	genus	0.0921187	0.113245	0.265791	0.0730834	0.0146402	0.0315657	0.106633	0.119653	0.0594209	0.150729	0.169548	0.143298	0.179019	0.0836509	0.0820412	0.0437637
Unclassified	family	0.017059	0.0176158	0.0125078	0.0146167	0	0.0263047	0.0222153	0.0149566	0.0648228	0.0223302	0.0413531	0.0165344	0.0179019	0.00929454	0.00820412	0
Xanthobacteraceae	family	0.00682361	0.00754964	0.0312695	0	0	0.0157828	0.00888612	0.0224349	0.0378133	0.0279127	0.0124059	0.00551146	0	0	0	0
Pseudolabrys	genus	0.00682361	0.00754964	0.0312695	0	0	0.0157828	0.00888612	0.0224349	0.0378133	0.0279127	0.0124059	0.00551146	0	0	0	0
Rhodobacterales	order	13.5858	1.70119	0.809881	1.65168	7.83984	4.74011	1.32848	1.53305	8.70246	4.54977	3.58531	3.98479	6.87433	2.03551	1.45213	0.812754
Rhodobacteraceae	family	13.5858	1.70119	0.809881	1.65168	7.83984	4.74011	1.32848	1.53305	8.70246	4.54977	3.58531	3.98479	6.87433	2.03551	1.45213	0.812754
Loktanella	genus	2.32003	0.291919	0.118824	0.314259	2.72308	1.30997	0.222153	0.433742	2.78738	1.70267	1.28195	1.28968	0.626566	0.0743564	0.0328165	0.0562676
Maritimibacter	genus	0.0307062	0.0327151	0.00312695	0.00730834	0.0366005	0.0157828	0.00444306	0.00747831	0.297105	0.0893206	0.053759	0.0220459	0.0537057	0	0.00820412	0.00625195
Paracoccus	genus	0.139884	0.0226489	0.0125078	0.0146167	0.0439207	0.0105219	0.00444306	0	0.0918323	0.0167476	0	0.00551146	0.322234	0.0836509	0.0410206	0.00625195
Roseobacter	genus	0.883657	0.322118	0.171982	0.241175	0.863773	0.641835	0.33323	0.344002	2.04732	1.20583	1.50112	1.9235	1.25313	0.250953	0.0820412	0.118787
Roseovarius	genus	0.211532	0.0301986	0.00938086	0.0146167	0.117122	0.0683923	0.0444306	0.0299133	0.351124	0.133981	0.111653	0.0771605	0.0716076	0.0185891	0.00820412	0.0125039
Unclassified	genus	10	1.00159	0.494059	1.05971	4.05534	2.6936	0.719776	0.717918	3.1277	1.40122	0.636837	0.666887	4.54708	1.60796	1.27984	0.612691
Rhodospirillales	order	0.105766	0.125827	0.159475	0.102317	0.190323	0.105219	0.168836	0.329046	0.183665	0.161894	0.136465	0.176367	0.66237	0.632029	0.55788	0.250078
Acetobacteraceae	family	0.00682361	0.00503309	0	0	0.0146402	0	0.00888612	0.00747831	0.0054019	0.00558254	0	0	0.0358038	0.00929454	0.00820412	0.00625195
KCM-B-15	family	0.0034118	0.00251655	0.0156348	0	0	0	0	0.00747831	0.0054019	0	0.00827061	0.00551146	0	0	0	0
Rhodospirillaceae	family	0.0511771	0.055364	0.0844278	0.0730834	0.109802	0.0578704	0.0622029	0.149566	0.0972342	0.106068	0.0785708	0.071649	0.411744	0.260247	0.237919	0.143795
Defluviicoccus	genus	0.0034118	0.00754964	0.00938086	0.0292334	0.0146402	0.00526094	0.0177722	0.00747831	0	0.00558254	0.00413531	0.00551146	0.179019	0.0743564	0.114858	0.0312598
Magnetovibrio	genus	0.0102354	0.00503309	0	0.00730834	0.0878413	0.0263047	0.00444306	0.00747831	0.0648228	0	0.00413531	0.00551146	0.143215	0.0464727	0	0.00625195
Pelagibius	genus	0	0.0100662	0.0156348	0.00730834	0.00732011	0	0	0.0299133	0	0.0167476	0.0206765	0.0110229	0.0179019	0.0557673	0.00820412	0.0312598
Unclassified	genus	0.0375299	0.0327151	0.0594121	0.0292334	0	0.0263047	0.0399876	0.104696	0.0324114	0.0837381	0.0496237	0.0496032	0.0716076	0.0836509	0.114858	0.0750234
Unclassified	family	0.0443535	0.0629137	0.0594121	0.0292334	0.065881	0.0473485	0.0977474	0.164523	0.0756266	0.0502428	0.0496237	0.0992063	0.214823	0.362487	0.311757	0.100031
Rickettsiales	order	0.174002	0.188741	0.243902	0.255792	0.168362	0.126263	0.191052	0.411307	0.286301	0.334952	0.359772	0.275573	0.769782	0.260247	0.352777	0.162551
TK34	family	0.174002	0.188741	0.243902	0.255792	0.168362	0.126263	0.191052	0.411307	0.286301	0.334952	0.359772	0.275573	0.769782	0.260247	0.352777	0.162551
Sphingomonadales	order	0.269533	0.0754964	0.0875547	0.0511584	0.102482	0.0526094	0.0355445	0.0299133	0.118842	0.0614079	0.0785708	0.082672	0.0895095	0.0557673	0.00820412	0.0312598
Erythrobacteraceae	family	0.262709	0.0478144	0.0781739	0.0365417	0.0951614	0.0473485	0.0266584	0.0299133	0.108038	0.0502428	0.0496237	0.0606261	0.0895095	0.0557673	0.00820412	0.0250078
Altererythrobacter	genus	0.0580007	0.0176158	0.0312695	0.0146167	0.00732011	0.0210438	0.0133292	0.0224349	0.0270095	0.0223302	0.0165412	0.0275573	0.0179019	0.0185891	0.00820412	0
Erythrobacter	genus	0.204708	0.0301986	0.0469043	0.021925	0.0878413	0.0263047	0.0133292	0.00747831	0.0810285	0.0279127	0.0330825	0.0330688	0.0716076	0.0371782	0	0.0250078
Unclassified	family	0.00682361	0.027682	0.00938086	0.0146167	0.00732011	0.00526094	0.00888612	0	0.0108038	0.0111651	0.0289472	0.0220459	0	0	0	0.00625195
ss1-B-07-44	order	0.034118	0.0251655	0.0281426	0.04385	0.0219603	0.0526094	0.0577598	0.0598265	0.0162057	0.0390778	0.0289472	0.0275573	0.0716076	0.0557673	0.0164082	0.00625195
Unclassified	order	0.0375299	0.0201324	0.0250156	0.021925	0.0732011	0.0263047	0.0222153	0.0149566	0.0864304	0.0111651	0.0289472	0.0165344	0.143215	0.00929454	0.0574288	0.0125039
Betaproteobacteria	class	0.897305	0.744898	1.19762	1.23511	1.2737	0.762837	1.13742	1.50314	3.59767	2.00413	2.83682	1.35582	6.19406	5.74403	3.47855	2.48828
Burkholderiales	order	0.481064	0.312052	0.540963	0.489659	0.563648	0.331439	0.515395	0.673048	0.929127	0.608497	0.487966	0.402337	4.09953	3.82935	1.73107	1.35042
Alcaligenaceae	family	0.0034118	0	0.00312695	0.00730834	0.0146402	0.00526094	0.00444306	0.00747831	0.0108038	0	0	0	0	0.0185891	0.00820412	0.00625195
Burkholderiaceae	family	0.0887069	0.115761	0.225141	0.109625	0.117122	0.094697	0.15995	0.164523	0.194468	0.228884	0.148871	0.170855	1.8797	2.71401	1.05833	0.80025
Lautropia	genus	0.0887069	0.115761	0.225141	0.109625	0.117122	0.094697	0.15995	0.164523	0.194468	0.228884	0.148871	0.170855	1.8797	2.71401	1.05833	0.80025
Comamonadaceae	family	0.388946	0.196291	0.312695	0.372725	0.431886	0.231481	0.351002	0.501047	0.723855	0.379613	0.339095	0.231481	2.21984	1.09676	0.664534	0.54392
Acidovorax	genus	0.0034118	0.00754964	0.00625391	0	0.0146402	0.00526094	0.00888612	0.00747831	0.0054019	0.00558254	0.00827061	0.0110229	0.0179019	0.00929454	0.0492247	0.0375117
Aquabacterium	genus	0.0238826	0.0201324	0.0343965	0.0292334	0.0951614	0.0263047	0.0266584	0.0299133	0.0216076	0.0167476	0.0206765	0.0165344	0.0358038	0.0557673	0.0574288	0.00625195
Hydrogenophaga	genus	0.017059	0.027682	0	0	0.0219603	0.0105219	0.0177722	0	0.0432152	0.0167476	0.00413531	0.0110229	0.0179019	0	0	0
Unclassified	genus	0.344592	0.140927	0.272045	0.343492	0.300124	0.189394	0.297685	0.463655	0.65363	0.340535	0.306013	0.192901	2.14823	1.03169	0.55788	0.500156
Hydrogenophilales	order	0.0648243	0.027682	0.0250156	0.0511584	0.0219603	0.0473485	0.0622029	0.0299133	2.07973	0.692235	1.74923	0.534612	0.143215	0.139418	0.0820412	0.0812754
Hydrogenophilaceae	family	0.0648243	0.027682	0.0250156	0.0511584	0.0219603	0.0473485	0.0622029	0.0299133	2.07973	0.692235	1.74923	0.534612	0.143215	0.139418	0.0820412	0.0812754
Thiobacillus	genus	0.0648243	0.027682	0.0250156	0.0511584	0.0219603	0.0473485	0.0622029	0.0299133	2.07973	0.692235	1.74923	0.534612	0.143215	0.139418	0.0820412	0.0812754
Methylophilales	order	0.116001	0.0578806	0.068793	0.109625	0.322085	0.0999579	0.0533167	0.0747831	0.0918323	0.0558254	0.053759	0.0220459	0.304332	0.111535	0.147674	0.106283
Methylophilaceae	family	0.116001	0.0578806	0.068793	0.109625	0.322085	0.0999579	0.0533167	0.0747831	0.0918323	0.0558254	0.053759	0.0220459	0.304332	0.111535	0.147674	0.106283
Methylophilus	genus	0.0955305	0.055364	0.065666	0.109625	0.263524	0.0841751	0.0533167	0.0747831	0.0810285	0.0446603	0.053759	0.0220459	0.250627	0.10224	0.147674	0.106283
Methylotenera	genus	0.0204708	0.00251655	0.00312695	0	0.0292804	0.0157828	0	0	0.0054019	0.00558254	0	0	0.0179019	0	0	0
Unclassified	genus	0	0	0	0	0.0292804	0	0	0	0.0054019	0.00558254	0	0	0.0358038	0.00929454	0	0
Nitrosomonadales	order	0.0034118	0.0100662	0.0156348	0.0365417	0.00732011	0.0105219	0.00888612	0.0523482	0.0648228	0.072573	0.0413531	0.0220459	0.125313	0.0743564	0.147674	0.112535
Nitrosomonadaceae	family	0.0034118	0.0100662	0.0156348	0.0365417	0.00732011	0.0105219	0.00888612	0.0523482	0.0648228	0.072573	0.0413531	0.0220459	0.125313	0.0743564	0.147674	0.112535
Rhodocyclales	order	0.0648243	0.0478144	0.0719199	0.0950084	0.153722	0.0526094	0.0755321	0.0673048	0.0702247	0.0502428	0.0496237	0.0220459	0.0716076	0.0650618	0.0984494	0.0625195
Rhodocyclaceae	family	0.0648243	0.0478144	0.0719199	0.0950084	0.153722	0.0526094	0.0755321	0.0673048	0.0702247	0.0502428	0.0496237	0.0220459	0.0716076	0.0650618	0.0984494	0.0625195
Azoarcus	genus	0.00682361	0.00503309	0	0.00730834	0.0219603	0.00526094	0.00888612	0	0.0108038	0.0111651	0.00413531	0	0.0358038	0.0185891	0	0.0125039
Azospira	genus	0.0136472	0.0100662	0.0281426	0.0146167	0.0366005	0.0105219	0.00888612	0.0149566	0.0108038	0.0167476	0.0165412	0	0	0	0.0164082	0
Methyloversatilis	genus	0.0443535	0.0327151	0.0437774	0.0730834	0.0951614	0.0368266	0.0577598	0.0523482	0.0486171	0.0223302	0.0289472	0.0220459	0.0358038	0.0464727	0.0820412	0.0500156
TRA3-20	family	0.0477653	0.140927	0.187617	0.168092	0.0439207	0.0789141	0.11552	0.261741	0.135048	0.156311	0.243983	0.14881	0.250627	0.185891	0.180491	0.118787
Unclassified	family	0.119413	0.148476	0.28768	0.285025	0.161042	0.142045	0.306571	0.344002	0.22688	0.368447	0.210901	0.203924	1.19943	1.33841	1.09115	0.656455
Deltaproteobacteria	class	4.37735	8.4103	12.2076	8.69692	4.58971	5.16098	8.08193	18.4041	9.50194	12.9459	15.1187	7.88139	15.879	18.8307	13.7337	23.0259
10bav-F6	order	0.0034118	0.00503309	0	0	0.00732011	0	0	0	0	0.0111651	0.00413531	0	0.0179019	0.00929454	0.00820412	0.0812754
43F-1404R	order	0.90754	1.94277	3.01751	1.98056	0.570968	0.968013	1.72391	3.05863	1.66379	2.55122	3.87478	2.02271	0.465449	0.325309	0.303552	0.4814
Bdellovibrionales	order	0.0272944	0.0503309	0.0594121	0.0584667	0.0219603	0.0210438	0.0444306	0.0747831	0.0486171	0.100486	0.0496237	0.0606261	0.358038	0.30672	0.172286	0.187559
Bacteriovoracaceae	family	0.0238826	0.0427813	0.0562852	0.04385	0.0219603	0.0105219	0.0266584	0.0598265	0.0324114	0.0837381	0.0454884	0.0496032	0.161117	0.176596	0.114858	0.131291
Deferrisoma	genus	0.0102354	0.0427813	0.0562852	0.04385	0.00732011	0.0105219	0.0222153	0.0598265	0.0216076	0.0837381	0.0454884	0.0496032	0.143215	0.176596	0.114858	0.131291
Peredibacter	genus	0.0136472	0	0	0	0.0146402	0	0.00444306	0	0.0108038	0	0	0	0.0179019	0	0	0
Bdellovibrionaceae	family	0.0034118	0.00754964	0.00312695	0.0146167	0	0.0105219	0.0177722	0.0149566	0.0162057	0.0167476	0.00413531	0.0110229	0.196921	0.130124	0.0574288	0.0562676
OM27_clade	genus	0.0034118	0.00754964	0.00312695	0.0146167	0	0.0105219	0.0177722	0.0149566	0.0162057	0.0167476	0.00413531	0.0110229	0.196921	0.130124	0.0574288	0.0562676
Desulfarculales	order	0.197885	0.352316	0.456535	0.3508	0.175683	0.242003	0.288799	1.42836	0.372731	0.457768	0.682326	0.231481	0.787683	1.04099	0.705554	3.03845
Desulfarculaceae	family	0.197885	0.352316	0.456535	0.3508	0.175683	0.242003	0.288799	1.42836	0.372731	0.457768	0.682326	0.231481	0.787683	1.04099	0.705554	3.03845
Desulfobacterales	order	1.53531	2.86635	3.37086	2.73332	1.85931	1.91498	2.62585	6.57344	3.76513	4.94055	4.99959	2.86045	6.92803	7.39846	5.83313	10.0094
Desulfobacteraceae	family	0.825657	1.33377	1.74171	1.67361	0.783252	0.957492	1.07966	4.90577	1.33967	2.14369	2.19998	1.12985	3.07913	4.33126	3.62622	8.71522
Desulfatirhabdium	genus	0.0034118	0.0176158	0.00625391	0.021925	0.0146402	0.00526094	0.0133292	0	0.0054019	0.00558254	0.00413531	0.00551146	0.0537057	0	0.0164082	0.0187559
Desulfatitalea	genus	0.0545889	0	0.0781739	0	0	0	0.00888612	0.0373916	0	0	0	0.00551146	0.0358038	0.0185891	0	0.0250078
Desulfococcus	genus	0	0.0176158	0.00938086	0	0	0.00526094	0.00444306	0	0.0108038	0	0.00413531	0.00551146	0	0	0	0
Desulfofaba	genus	0.00682361	0.00754964	0.00312695	0	0.0146402	0.00526094	0.0222153	0.00747831	0	0.00558254	0	0	0.0179019	0	0.00820412	0
Desulfofrigus	genus	0.00682361	0.027682	0.065666	0.0950084	0.0512408	0.0315657	0.0399876	0.00747831	0.0810285	0.0893206	0.0454884	0.0330688	0.232725	0.223069	0.402002	0.0187559
Desulfonatronobacter	genus	0.0034118	0.00251655	0	0	0.0146402	0	0.00444306	0	0	0.00558254	0	0	0	0	0	0.0312598
Desulfosarcina	genus	0.0272944	0.0251655	0.0125078	0.00730834	0.00732011	0.0105219	0.0133292	0.0299133	0.0162057	0.0223302	0.0206765	0	0.0358038	0.0650618	0.0574288	0.0437637
SEEP-SRB1	genus	0.300239	0.48821	0.625391	0.577359	0.212283	0.320918	0.373217	2.29584	0.534788	0.815051	0.94285	0.479497	0.268528	0.71568	0.377389	1.70053
Sva0081_sediment_group	genus	0.252474	0.500793	0.547217	0.635825	0.366005	0.373527	0.386546	2.04906	0.496975	0.848546	0.835332	0.391314	1.39635	2.3794	2.01821	5.03907
Unclassified	genus	0.17059	0.246622	0.393996	0.336184	0.102482	0.205177	0.213267	0.478612	0.194468	0.3517	0.347366	0.209436	1.03831	0.929454	0.746575	1.83807
Desulfobulbaceae	family	0.685773	1.48728	1.56035	1.00855	1.0541	0.904882	1.45288	1.60784	2.40925	2.75219	2.78306	1.70855	3.83101	3.01143	2.14127	1.26289
Desulfobulbus	genus	0.34118	0.916023	0.959975	0.577359	0.69541	0.683923	1.04856	1.03949	1.09118	1.32306	1.06691	0.82672	0.966702	1.18041	0.779391	0.57518
Desulfocapsa	genus	0	0.00754964	0.00312695	0	0.00732011	0.00526094	0	0.00747831	0.0432152	0.0446603	0.0703002	0.0220459	0.0537057	0.0185891	0.0328165	0.00625195
Desulfopila	genus	0	0.00754964	0.0250156	0.00730834	0.00732011	0.00526094	0.00444306	0	0.0054019	0.00558254	0	0.00551146	0.0179019	0.0371782	0.0164082	0.00625195
Desulfotalea	genus	0.0136472	0.0201324	0.0594121	0.0730834	0.065881	0.0157828	0.0844182	0.0224349	0.0594209	0.128398	0.0496237	0.0165344	0.304332	0.0836509	0.13947	0.0125039
Desulfurivibrio	genus	0	0	0.00312695	0	0	0	0.00444306	0	0	0	0	0	0	0.00929454	0.0164082	0
MSBL7	genus	0.0204708	0.0251655	0.0469043	0	0.0219603	0.0105219	0.0177722	0.0523482	0.259291	0.178641	0.392854	0.0661376	0.304332	0.269542	0.196899	0.137543
Unclassified	genus	0.310474	0.510859	0.462789	0.3508	0.256204	0.184133	0.293242	0.48609	0.950735	1.07185	1.20337	0.771605	2.18403	1.41277	0.959882	0.525164
Nitrospinaceae	family	0.0238826	0.0452978	0.068793	0.0511584	0.0219603	0.0526094	0.0933043	0.0598265	0.0162057	0.0446603	0.0165412	0.0220459	0.0179019	0.0557673	0.0656329	0.0312598
Nitrospina	genus	0.0238826	0.0452978	0.068793	0.0511584	0.0219603	0.0526094	0.0933043	0.0598265	0.0162057	0.0446603	0.0165412	0.0220459	0.0179019	0.0557673	0.0656329	0.0312598
Desulfovibrionales	order	0.0034118	0.00251655	0.00625391	0.00730834	0	0	0	0	0	0.0223302	0	0.00551146	0	0.00929454	0	0
Desulfuromonadales	order	0.610713	0.928606	2.10131	1.2278	0.68077	0.641835	0.937486	1.09183	1.53414	1.57428	2.10901	0.727513	3.13283	3.63417	2.06744	1.59425
C8S-102	family	0.00682361	0.00251655	0.00625391	0.0292334	0	0.00526094	0.00444306	0.0149566	0	0.0167476	0.00413531	0	0.0179019	0.0185891	0.0492247	0.0125039
Desulfuromonadaceae	family	0.156943	0.261721	0.606629	0.270409	0.175683	0.126263	0.142178	0.164523	0.599611	0.569419	0.736085	0.209436	0.37594	0.743564	0.549676	0.231322
Desulfuromonas	genus	0.0784715	0.0880791	0.165729	0.0803917	0.117122	0.0683923	0.0622029	0.0822614	0.135048	0.150729	0.0992474	0.0165344	0.28643	0.316014	0.295348	0.106283
Desulfuromusa	genus	0.0511771	0.118278	0.378361	0.190017	0.0512408	0.0578704	0.0533167	0.0747831	0.415946	0.401943	0.587214	0.132275	0.0537057	0.371782	0.13947	0.112535
Pelobacter	genus	0.0272944	0.055364	0.0625391	0	0.00732011	0	0.0266584	0.00747831	0.0486171	0.0167476	0.0496237	0.0606261	0.0358038	0.0557673	0.114858	0.0125039
Geobacteraceae	family	0	0.0125827	0.0343965	0.0950084	0.0146402	0.0368266	0.071089	0.0224349	0.0216076	0.0111651	0.0165412	0.0220459	0.107411	0.185891	0.13947	0.0250078
Geothermobacter	genus	0	0.0125827	0.0343965	0.0950084	0.0146402	0.0368266	0.071089	0.0224349	0.0216076	0.0111651	0.0165412	0.0220459	0.107411	0.185891	0.13947	0.0250078
GR-WP33-58	family	0.0034118	0.00754964	0.00938086	0.00730834	0.00732011	0.00526094	0.0133292	0.00747831	0.0108038	0.00558254	0.0330825	0.0110229	0.0716076	0.0836509	0.0738371	0.100031
Sva1033	family	0.399181	0.558673	1.34146	0.686984	0.395286	0.373527	0.59537	0.658092	0.842697	0.809468	1.24059	0.446429	2.20193	2.2121	0.853228	0.987809
Unclassified	family	0.0443535	0.0855626	0.103189	0.138858	0.0878413	0.094697	0.111077	0.224349	0.0594209	0.161894	0.0785708	0.0385802	0.358038	0.390371	0.402002	0.237574
GR-WP33-30	order	0.126237	0.181191	0.393996	0.226559	0.102482	0.126263	0.239925	0.635657	0.221478	0.340535	0.355636	0.214947	0.805585	1.05958	0.541472	0.625195
Myxococcales	order	0.0818833	0.244105	0.353346	0.314259	0.131762	0.142045	0.373217	0.456177	0.372731	0.468933	0.434207	0.270062	1.21733	1.04099	0.943474	1.09409
Cystobacteraceae	family	0	0.00251655	0.0156348	0	0	0	0	0.00747831	0	0.00558254	0.00827061	0	0	0	0.00820412	0.0187559
Anaeromyxobacter	genus	0	0.00251655	0.0156348	0	0	0	0	0.00747831	0	0.00558254	0.00827061	0	0	0	0.00820412	0.0187559
Haliangiaceae	family	0.0136472	0.0729798	0.0938086	0.0803917	0.0512408	0.0315657	0.0844182	0.104696	0.0756266	0.117233	0.181954	0.0551146	0.554959	0.483316	0.328165	0.31885
Haliangium	genus	0.0136472	0.0729798	0.0938086	0.0803917	0.0512408	0.0315657	0.0844182	0.104696	0.0756266	0.117233	0.181954	0.0551146	0.554959	0.483316	0.328165	0.31885
MSB-4B10	family	0.0102354	0.00754964	0.0156348	0.021925	0.0146402	0.0105219	0.0311014	0	0.0432152	0.0167476	0.00413531	0.00551146	0.232725	0.0743564	0.0902453	0.125039
Nannocystaceae	family	0	0	0	0.00730834	0.00732011	0.00526094	0.00444306	0.0448699	0	0.00558254	0.00413531	0	0	0.00929454	0.0246124	0.131291
Nannocystis	genus	0	0	0	0.00730834	0.00732011	0.00526094	0.00444306	0.0448699	0	0.00558254	0.00413531	0	0	0.00929454	0.0246124	0.131291
Phaselicystidaceae	family	0.00682361	0.0176158	0.0343965	0.04385	0	0.0263047	0.0311014	0.0224349	0.0378133	0.0614079	0.0703002	0.0551146	0.0358038	0.00929454	0.0410206	0.137543
Phaselicystis	genus	0.00682361	0.0176158	0.0343965	0.04385	0	0.0263047	0.0311014	0.0224349	0.0378133	0.0614079	0.0703002	0.0551146	0.0358038	0.00929454	0.0410206	0.137543
Sandaracinaceae	family	0.0272944	0.0905957	0.14384	0.0950084	0.0512408	0.0526094	0.142178	0.194436	0.11344	0.145146	0.0661649	0.082672	0.0716076	0.0929454	0.123062	0.0562676
Unclassified	family	0.0204708	0.0402647	0.0250156	0.0511584	0	0.0157828	0.0666459	0.0448699	0.0864304	0.100486	0.0661649	0.0551146	0.268528	0.334604	0.262532	0.206314
VHS-B3-70	family	0.0034118	0.0125827	0.0250156	0.0146167	0.00732011	0	0.0133292	0.0373916	0.0162057	0.0167476	0.0330825	0.0165344	0.0537057	0.0371782	0.0656329	0.100031
SAR324_clade(Marine_group_B)	order	0.184237	0.367416	0.393996	0.30695	0.219603	0.215699	0.422091	0.732875	0.259291	0.41869	0.434207	0.209436	0.196921	0.520494	0.344573	0.762738
Sh765B-TzT-29	order	0.201296	0.379998	0.678549	0.48235	0.285484	0.310396	0.475408	1.00209	0.318712	0.630827	0.492102	0.352734	0.841389	0.855098	0.894249	1.21913
Sva0485	order	0.334357	0.671918	0.87242	0.606592	0.322085	0.320918	0.470965	2.24349	0.572602	0.926701	1.16616	0.622795	0.66237	1.31983	1.01731	2.68834
Syntrophobacterales	order	0.0716479	0.140927	0.206379	0.160783	0.109802	0.0841751	0.146621	0.516004	0.118842	0.212136	0.186089	0.132275	0.0537057	0.195185	0.114858	0.393873
Syntrophaceae	family	0.00682361	0.0377482	0.0312695	0.0146167	0.00732011	0	0.0222153	0.0523482	0.0108038	0.0334952	0.0248118	0.0110229	0	0.0185891	0.0164082	0.0750234
Desulfobacca	genus	0.00682361	0.0377482	0.0312695	0.0146167	0.00732011	0	0.0222153	0.0523482	0.0108038	0.0334952	0.0248118	0.0110229	0	0.0185891	0.0164082	0.0750234
Syntrophobacteraceae	family	0.0648243	0.103178	0.175109	0.146167	0.102482	0.0841751	0.124406	0.463655	0.108038	0.178641	0.161277	0.121252	0.0537057	0.176596	0.0984494	0.31885
Unclassified	order	0.0921187	0.27682	0.297061	0.241175	0.102482	0.173611	0.33323	0.590787	0.253889	0.290292	0.330825	0.170855	0.411744	1.11535	0.787595	0.850266
Epsilonproteobacteria	class	8.01774	41.8577	21.9199	47.2923	7.85448	51.2995	23.7748	5.21986	22.5908	24.2896	21.9833	40.851	8.41389	3.15085	1.45213	1.10034
Campylobacterales	order	8.01774	41.8577	21.9199	47.2923	7.85448	51.2995	23.7748	5.21986	22.5908	24.2896	21.9833	40.851	8.41389	3.15085	1.45213	1.10034
Campylobacteraceae	family	0.232003	0.359866	0.0813008	1.04509	0.431886	1.63615	0.413205	0.0523482	0.556396	0.145146	0.0124059	0.0275573	0.0537057	0.0185891	0.00820412	0.00625195
Arcobacter	genus	0.232003	0.359866	0.0813008	1.04509	0.431886	1.63615	0.413205	0.0523482	0.556396	0.145146	0.0124059	0.0275573	0.0537057	0.0185891	0.00820412	0.00625195
Helicobacteraceae	family	7.76527	41.4903	21.8386	46.2472	7.41527	49.6633	23.3616	5.16751	22.0344	24.1445	21.9709	40.8234	8.34228	3.09508	1.44392	1.09409
Rs-M59_termite_group	genus	0.0034118	0	0.00312695	0	0.0219603	0	0.00888612	0	0.0162057	0.0111651	0	0	0.196921	0.120829	0.0164082	0
Sulfuricurvum	genus	0.0272944	0.00503309	0.00938086	0	0.219603	0.0473485	0	0	0.0756266	0.00558254	0	0	0.143215	0.0464727	0.00820412	0
Sulfurimonas	genus	1.19413	2.10887	4.33083	12.5923	4.0407	11.3689	7.85978	1.27131	13.7424	10.8804	7.42701	16.4848	6.24776	2.0448	0.55788	0.468897
Sulfurovum	genus	6.54043	39.3764	17.4953	33.6549	3.13301	38.2471	15.493	3.8962	8.20009	13.2474	14.5439	24.3386	1.75439	0.882982	0.861432	0.625195
Unclassified	family	0.0204708	0.00754964	0	0	0.00732011	0	0	0	0	0	0	0	0.0179019	0.0371782	0	0
Gammaproteobacteria	class	19.9352	9.06963	10.7129	11.4814	43.2033	15.5829	10.81	15.2333	26.7772	16.1838	8.75445	11.4308	19.7458	7.94684	4.93068	2.56955
Aeromonadales	order	0.034118	0	0	0	0.0146402	0.00526094	0	0	0.0054019	0	0	0	0	0	0	0
Aeromonadaceae	family	0.034118	0	0	0	0.0146402	0.00526094	0	0	0.0054019	0	0	0	0	0	0	0
Oceanisphaera	genus	0.034118	0	0	0	0.0146402	0.00526094	0	0	0.0054019	0	0	0	0	0	0	0
Alteromonadales	order	1.08837	0.508342	0.537836	0.299642	2.01303	1.39941	0.248811	0.628178	2.39844	1.03835	0.59962	1.25661	0.626566	0.40896	0.213307	0.100031
Alteromonadaceae	family	0.197885	0.143443	0.0594121	0.0584667	0.270844	0.268308	0.0488737	0.104696	0.334918	0.424273	0.372178	0.220459	0.304332	0.0836509	0.00820412	0.0125039
Alteromonas	genus	0.0375299	0.0100662	0	0.00730834	0.0219603	0.00526094	0	0.0149566	0.0162057	0	0.00413531	0	0	0.0185891	0	0
Haliea	genus	0.00682361	0.00251655	0.0218887	0	0	0	0	0.0149566	0.0108038	0.0167476	0.00827061	0.0165344	0	0	0	0
Marinobacter	genus	0.0272944	0.0805295	0.0250156	0.0146167	0.065881	0.0999579	0.0177722	0.0224349	0.135048	0.290292	0.306013	0.176367	0	0	0.00820412	0.00625195
Porticoccus	genus	0	0.0201324	0.00938086	0.0292334	0.0292804	0.0736532	0.0177722	0.0299133	0.0810285	0.0781555	0.053759	0.0220459	0	0	0	0
Simiduia	genus	0.017059	0.00503309	0	0	0.00732011	0.00526094	0	0	0.0324114	0.00558254	0	0	0.196921	0.0278836	0	0
Unclassified	genus	0.109178	0.0251655	0.00312695	0.00730834	0.146402	0.0841751	0.0133292	0.0224349	0.0594209	0.0334952	0	0.00551146	0.107411	0.0371782	0	0.00625195
Idiomarinaceae	family	0	0.00503309	0	0	0	0	0	0	0.0270095	0.0223302	0.00827061	0.0165344	0	0	0	0
Idiomarina	genus	0	0.00503309	0	0	0	0	0	0	0.0270095	0.0223302	0.00827061	0.0165344	0	0	0	0
Pseudoalteromonadaceae	family	0.464005	0.198807	0.237649	0.190017	0.483127	0.357744	0.0444306	0.216871	0.421348	0.0558254	0.0124059	0.00551146	0.250627	0.223069	0.0328165	0.0312598
Algicola	genus	0.136472	0.055364	0.0406504	0.0584667	0.0219603	0.11048	0.0133292	0.00747831	0.183665	0.0223302	0	0	0.214823	0.130124	0.0164082	0.0125039
Pseudoalteromonas	genus	0.327533	0.143443	0.196998	0.13155	0.461167	0.247264	0.0311014	0.209393	0.237684	0.0334952	0.0124059	0.00551146	0.0358038	0.0929454	0.0164082	0.0187559
Psychromonadaceae	family	0.017059	0.0805295	0.212633	0.021925	0.146402	0.0263047	0.0933043	0.269219	0.45376	0.206554	0.181954	1.00309	0.0358038	0.0371782	0.147674	0.00625195
Psychromonas	genus	0.017059	0.0805295	0.212633	0.021925	0.146402	0.0263047	0.0933043	0.269219	0.45376	0.206554	0.181954	1.00309	0.0358038	0.0371782	0.147674	0.00625195
Shewanellaceae	family	0	0	0	0.00730834	0	0.00526094	0	0	0.0216076	0	0	0	0	0	0	0
Shewanella	genus	0	0	0	0.00730834	0	0.00526094	0	0	0.0216076	0	0	0	0	0	0	0
Unclassified	family	0.409417	0.0805295	0.0281426	0.021925	1.11266	0.741793	0.0622029	0.0373916	1.1398	0.32937	0.0248118	0.0110229	0.0358038	0.0650618	0.0246124	0.0500156
BD7-8_marine_group	order	0.0102354	0.0100662	0.0312695	0.0584667	0.00732011	0.0210438	0.0222153	0.0149566	0.0108038	0.0279127	0.0124059	0.0110229	0.0537057	0.0371782	0.0902453	0.0375117
Chromatiales	order	4.25793	1.80185	1.70732	1.70284	8.39616	5.10311	2.4037	1.97427	5.50454	1.81991	0.893226	0.793651	9.4164	2.16563	0.984494	0.443889
Chromatiaceae	family	3.54487	1.11483	0.64728	0.855076	7.22495	4.4718	1.52841	1.0694	3.29516	0.72573	0.111653	0.082672	0.268528	0.325309	0.114858	0.0937793
Nitrosococcus	genus	0.017059	0.0201324	0.0500313	0.0292334	0.00732011	0.0157828	0.0222153	0.0598265	0.0432152	0.0167476	0.0248118	0.0220459	0.0179019	0.10224	0.0492247	0.0187559
Rheinheimera	genus	3.52781	1.0947	0.597248	0.825842	7.21763	4.45602	1.5062	1.00957	3.25194	0.708982	0.0868415	0.0606261	0.250627	0.223069	0.0656329	0.0750234
Ectothiorhodospiraceae	family	0.709655	0.684501	1.04753	0.840459	1.1639	0.631313	0.866397	0.904876	2.19857	1.07185	0.781573	0.699956	9.14787	1.84032	0.869637	0.350109
Acidiferrobacter	genus	0.35824	0.568739	0.978737	0.774684	0.373326	0.510311	0.817523	0.860006	0.68064	0.882041	0.636837	0.556658	0.733978	1.03169	0.672738	0.250078
Thioalkalispira	genus	0.351416	0.115761	0.068793	0.065775	0.790572	0.121002	0.0488737	0.0448699	1.51793	0.189806	0.144736	0.143298	8.41389	0.808625	0.196899	0.100031
Granulosicoccaceae	family	0.0034118	0.00251655	0.0125078	0.00730834	0.00732011	0	0.00888612	0	0.0108038	0.0223302	0	0.0110229	0	0	0	0
Granulosicoccus	genus	0.0034118	0.00251655	0.0125078	0.00730834	0.00732011	0	0.00888612	0	0.0108038	0.0223302	0	0.0110229	0	0	0	0
E01-9C-26_marine_group	order	0.00682361	0.00503309	0.00625391	0	0	0	0	0	0	0	0	0	0	0	0	0
Enterobacteriales	order	0	0.00754964	0.00938086	0.00730834	0	0	0.00444306	0	0.0864304	0.0167476	0.00827061	0.0330688	0.0179019	0.0185891	0.0246124	0.00625195
Enterobacteriaceae	family	0	0.00754964	0.00938086	0.00730834	0	0	0.00444306	0	0.0864304	0.0167476	0.00827061	0.0330688	0.0179019	0.0185891	0.0246124	0.00625195
KI89A_clade	order	0.0511771	0.0629137	0.150094	0.182708	0.153722	0.0841751	0.271027	0.254263	0.151253	0.262379	0.0868415	0.0992063	0.268528	0.232364	0.270736	0.125039
Legionellales	order	0.0034118	0.00503309	0.0187617	0.021925	0	0.0105219	0	0.0598265	0.0054019	0.0223302	0.0454884	0	0	0	0	0
Coxiellaceae	family	0.0034118	0.00503309	0.0187617	0.021925	0	0.0105219	0	0.0598265	0.0054019	0.0223302	0.0454884	0	0	0	0	0
Aquicella	genus	0	0	0.00625391	0.0146167	0	0	0	0	0	0.0111651	0	0	0	0	0	0
Coxiella	genus	0	0.00503309	0.0125078	0.00730834	0	0.0105219	0	0.0598265	0.0054019	0.00558254	0.0454884	0	0	0	0	0
Oceanospirillales	order	2.87956	0.853109	0.375235	1.39589	2.48884	1.64668	0.311014	0.403829	6.37424	1.06626	0.289472	0.446429	1.28894	0.501905	0.0902453	0.112535
Halomonadaceae	family	0.0136472	0	0.00312695	0.0365417	0	0.0157828	0	0	0.0378133	0.0167476	0.0620296	0.0330688	0	0	0.00820412	0
Halomonas	genus	0.0136472	0	0.00312695	0.0365417	0	0.0157828	0	0	0.0378133	0.0167476	0.0620296	0.0330688	0	0	0.00820412	0
Oceanospirillaceae	family	2.84545	0.817878	0.3596	1.35204	2.4376	1.57302	0.284356	0.358959	6.18518	0.960197	0.194359	0.369268	1.18153	0.483316	0.0656329	0.112535
Marinobacterium	genus	2.02661	0.591388	0.200125	0.920851	1.52258	1.01536	0.0666459	0.209393	1.36128	0.446603	0.165412	0.330688	0.626566	0.250953	0.0246124	0.0437637
Marinomonas	genus	0.0136472	0	0	0	0.0512408	0.0157828	0	0	0.0054019	0	0	0	0	0	0	0
Neptunomonas	genus	0.00682361	0	0	0	0.0146402	0	0	0	0	0	0	0	0	0	0	0
Oceanobacter	genus	0.0272944	0.0100662	0.0125078	0.00730834	0.139082	0.0526094	0.0222153	0.0598265	0.0378133	0	0	0	0.0179019	0.0278836	0	0.00625195
Oceanospirillum	genus	0.0545889	0.0150993	0.0281426	0.190017	0.139082	0.0841751	0.00888612	0.00747831	0.0702247	0.0390778	0.00413531	0.00551146	0.304332	0.0464727	0	0.0125039
Pseudospirillum	genus	0.00682361	0.027682	0.0312695	0.0730834	0.0366005	0.0473485	0.0933043	0.00747831	0.054019	0.0502428	0.0165412	0.0165344	0.0358038	0.0464727	0.00820412	0.00625195
Reinekea	genus	0.597066	0.148476	0.0719199	0.102317	0.380646	0.268308	0.0755321	0.0673048	4.52139	0.41869	0.00827061	0.0165344	0.179019	0.10224	0.0328165	0.0437637
Unclassified	genus	0.11259	0.0251655	0.0156348	0.0584667	0.153722	0.089436	0.0177722	0.00747831	0.135048	0.00558254	0	0	0.0179019	0.00929454	0	0
OM182_clade	family	0.00682361	0.00503309	0.00938086	0	0.00732011	0.0105219	0.0177722	0.00747831	0	0.00558254	0.0206765	0.0110229	0	0.00929454	0	0
Unclassified	family	0.0136472	0.0301986	0.00312695	0.00730834	0.0439207	0.0473485	0.00888612	0.0373916	0.151253	0.0837381	0.0124059	0.0330688	0.107411	0.00929454	0.0164082	0
Order_Incertae_Sedis	order	0.249062	0.458011	0.600375	0.511584	0.497767	0.484007	0.848625	0.673048	0.632022	0.815051	0.558266	0.633818	0.680272	0.697091	0.500451	0.218818
Family_Incertae_Sedis	family	0.249062	0.458011	0.600375	0.511584	0.497767	0.484007	0.848625	0.673048	0.632022	0.815051	0.558266	0.633818	0.680272	0.697091	0.500451	0.218818
Marinicella	genus	0.249062	0.458011	0.600375	0.511584	0.497767	0.484007	0.848625	0.673048	0.632022	0.815051	0.558266	0.633818	0.680272	0.697091	0.500451	0.218818
Pseudomonadales	order	0.232003	0.651785	0.894309	1.45436	0.570968	0.810185	1.9505	1.88453	0.275497	1.99297	1.69134	3.35648	0.0895095	0.0371782	0.0574288	0.0500156
Moraxellaceae	family	0	0.00503309	0	0	0	0	0	0	0.0054019	0	0	0	0	0	0	0
Perlucidibaca	genus	0	0.00503309	0	0	0	0	0	0	0.0054019	0	0	0	0	0	0	0
Pseudomonadaceae	family	0.232003	0.646752	0.894309	1.45436	0.570968	0.810185	1.9505	1.88453	0.270095	1.99297	1.69134	3.35648	0.0895095	0.0371782	0.0574288	0.0500156
Pseudomonas	genus	0.163767	0.0729798	0.159475	0.453117	0.278164	0.289352	0.506509	0.53096	0.162057	1.17792	1.22819	2.07782	0.0179019	0.00929454	0.0328165	0.0125039
Unclassified	genus	0.0682361	0.573773	0.734834	1.00124	0.292804	0.520833	1.444	1.35357	0.108038	0.815051	0.463154	1.27866	0.0716076	0.0278836	0.0246124	0.0375117
Sva0071	order	0.0102354	0.00503309	0.0250156	0	0.00732011	0.0105219	0.00888612	0.00747831	0.0108038	0.0111651	0.00413531	0.00551146	0.0179019	0.0371782	0.0164082	0.00625195
Thiotrichales	order	0.474241	0.148476	0.156348	0.0803917	0.461167	0.22096	0.0488737	0.0972181	0.22688	0.200971	0.186089	0.380291	0.143215	0.00929454	0.00820412	0.00625195
Piscirickettsiaceae	family	0.474241	0.148476	0.156348	0.0803917	0.461167	0.22096	0.0488737	0.0972181	0.22688	0.200971	0.186089	0.380291	0.143215	0.00929454	0.00820412	0.00625195
Marine_Methylotrophic_Group_3	genus	0	0.0226489	0.00312695	0.00730834	0.212283	0.0473485	0.0222153	0.0299133	0.0864304	0.106068	0.119924	0.286596	0.0179019	0	0	0.00625195
Methylophaga	genus	0.146708	0.0327151	0.0156348	0.00730834	0.161042	0.0631313	0.00444306	0.00747831	0.108038	0.0558254	0.00413531	0.00551146	0.125313	0.00929454	0.00820412	0
Thioalkalimicrobium	genus	0.214944	0.0452978	0.0187617	0.00730834	0.0219603	0.0473485	0	0	0.0108038	0.0111651	0	0.0110229	0	0	0	0
Thiomicrospira	genus	0.11259	0.0478144	0.118824	0.0584667	0.065881	0.0631313	0.0222153	0.0598265	0.0216076	0.0279127	0.0620296	0.0771605	0	0	0	0
Unclassified	order	0.607301	0.3498	0.606629	0.328875	0.65881	0.331439	0.559826	0.568352	1.28565	0.943449	0.930444	0.540123	3.43716	0.780742	0.475839	0.356361
Vibrionales	order	8.40328	1.53258	1.13508	2.42637	26.1547	3.44066	0.311014	0.897398	6.33643	1.97064	0.190224	0.699956	0.322234	0.260247	0.0738371	0.168803
Vibrionaceae	family	8.40328	1.53258	1.13508	2.42637	26.1547	3.44066	0.311014	0.897398	6.33643	1.97064	0.190224	0.699956	0.322234	0.260247	0.0738371	0.168803
Catenococcus	genus	0.0750597	0.00251655	0.00312695	0.0292334	0.0732011	0.0105219	0	0.00747831	0.0216076	0	0	0	0.0179019	0	0	0
Enterovibrio	genus	0.0307062	0.0100662	0	0.0146167	0.746651	0.0999579	0.00444306	0.00747831	0.145851	0.0614079	0	0	0	0	0	0.00625195
Photobacterium	genus	0.156943	0.00503309	0.0844278	0.190017	0.263524	0.121002	0.0133292	0.00747831	0.0648228	0.0111651	0.0124059	0.501543	0	0	0	0.00625195
Unclassified	genus	1.42272	0.20384	0.597248	0.591975	2.9866	0.526094	0.111077	0.172001	0.977744	0.859711	0.0289472	0.0440917	0.0895095	0.0371782	0.00820412	0.00625195
Vibrio	genus	6.71784	1.31112	0.450281	1.60053	22.0848	2.68308	0.182166	0.702961	5.1264	1.03835	0.148871	0.154321	0.214823	0.223069	0.0656329	0.150047
Xanthomonadales	order	1.62743	2.67006	4.45904	3.01104	1.77879	2.01494	3.82103	7.76997	3.47342	5.99565	3.25862	3.1746	3.38346	2.76048	2.12487	0.937793
JTB255_marine_benthic_group	family	1.60696	2.64489	4.41839	2.98911	1.76415	1.98338	3.7766	7.69518	3.44641	5.9789	3.24622	3.14705	3.32975	2.7233	2.08385	0.931541
Xanthomonadaceae	family	0.0136472	0.00503309	0.0187617	0.0146167	0.0146402	0.0157828	0.0222153	0.0373916	0.0216076	0.0111651	0.00413531	0.0165344	0.0358038	0.0185891	0.0328165	0.00625195
Pseudoxanthomonas	genus	0.0136472	0.00503309	0.0187617	0.0146167	0.0146402	0.0157828	0.0222153	0.0373916	0.0216076	0.0111651	0.00413531	0.0165344	0.0358038	0.0185891	0.0328165	0.00625195
Xanthomonadales_Incertae_Sedis	family	0.00682361	0.0201324	0.0218887	0.00730834	0	0.0157828	0.0222153	0.0373916	0.0054019	0.00558254	0.00827061	0.0110229	0.0179019	0.0185891	0.00820412	0
MACA-EFT26	class	0	0.0176158	0.00938086	0.0146167	0.00732011	0.0105219	0.0488737	0.0673048	0.0270095	0.0390778	0.0206765	0.0661376	0.0358038	0.0185891	0.0164082	0.0125039
pItb-vmat-80	class	0.0102354	0.00251655	0.00625391	0	0.00732011	0	0.0133292	0.00747831	0.0108038	0	0	0.00551146	0.0179019	0	0	0
SC3-20	class	0	0	0.00312695	0	0	0.00526094	0.0177722	0	0.0054019	0.0111651	0.00827061	0	0	0	0.00820412	0
Unclassified	class	0.0580007	0.0855626	0.100063	0.0877001	0.065881	0.0736532	0.151064	0.17948	0.135048	0.0893206	0.0827061	0.0551146	0.196921	0.10224	0.0820412	0.131291
SHA-109	phylum	0.0204708	0.0427813	0.0719199	0.0511584	0.00732011	0.00526094	0.0222153	0.0224349	0.0918323	0.150729	0.0992474	0.071649	0.0179019	0	0.0164082	0.0187559
Spirochaetae	phylum	0.218356	0.339734	0.528455	0.453117	0.256204	0.273569	0.311014	1.12175	0.394339	0.39636	0.66992	0.424383	0.501253	0.566967	0.459431	0.76899
Spirochaetes	class	0.218356	0.339734	0.528455	0.453117	0.256204	0.273569	0.311014	1.12175	0.394339	0.39636	0.66992	0.424383	0.501253	0.566967	0.459431	0.76899
Kazan-3B-09	order	0.00682361	0.0528475	0.0437774	0.04385	0.0366005	0.0315657	0.0533167	0.0598265	0.054019	0.0614079	0.0206765	0.0440917	0.125313	0.223069	0.237919	0.175055
Spirochaetales	order	0.211532	0.286886	0.484678	0.409267	0.219603	0.242003	0.257698	1.06192	0.34032	0.334952	0.649243	0.380291	0.37594	0.343898	0.221511	0.593936
Leptospiraceae	family	0	0	0	0	0.00732011	0	0	0	0	0	0	0	0.161117	0	0	0
Turneriella	genus	0	0	0	0	0.00732011	0	0	0	0	0	0	0	0.161117	0	0	0
Spirochaetaceae	family	0.211532	0.286886	0.484678	0.409267	0.212283	0.242003	0.257698	1.06192	0.34032	0.334952	0.649243	0.380291	0.214823	0.343898	0.221511	0.593936
Spirochaeta	genus	0.211532	0.286886	0.484678	0.409267	0.212283	0.242003	0.257698	1.06192	0.34032	0.334952	0.649243	0.380291	0.214823	0.343898	0.221511	0.593936
TA06	phylum	0.296827	0.425296	0.490932	0.270409	0.219603	0.252525	0.37766	2.22106	0.491573	0.781555	0.595484	0.529101	0.447547	0.882982	0.393798	1.94436
Tenericutes	phylum	0.167178	0.0704633	0.0187617	0.0584667	0.0805212	0.0157828	0.0622029	0.142088	0	0	0.00413531	0.00551146	0	0.0278836	0	0.0125039
Mollicutes	class	0.167178	0.0704633	0.0187617	0.0584667	0.0805212	0.0157828	0.0622029	0.142088	0	0	0.00413531	0.00551146	0	0.0278836	0	0.0125039
Acholeplasmatales	order	0.129649	0.0629137	0.0156348	0.0584667	0.0585609	0.00526094	0.0311014	0.0822614	0	0	0	0.00551146	0	0.0278836	0	0
Acholeplasmataceae	family	0.129649	0.0629137	0.0156348	0.0584667	0.0585609	0.00526094	0.0311014	0.0822614	0	0	0	0.00551146	0	0.0278836	0	0
Acholeplasma	genus	0.129649	0.0629137	0.0156348	0.0584667	0.0585609	0.00526094	0.0311014	0.0822614	0	0	0	0.00551146	0	0.0278836	0	0
NB1-n	order	0.0272944	0.00503309	0.00312695	0	0.00732011	0	0	0	0	0	0.00413531	0	0	0	0	0.00625195
Unclassified	order	0.0102354	0.00251655	0	0	0.0146402	0.0105219	0.0311014	0.0598265	0	0	0	0	0	0	0	0.00625195
Thermotogae	phylum	0.017059	0.00754964	0.0312695	0.00730834	0	0	0	0.0149566	0.0054019	0	0.0165412	0.0165344	0	0.00929454	0	0.0125039
Thermotogae	class	0.017059	0.00754964	0.0312695	0.00730834	0	0	0	0.0149566	0.0054019	0	0.0165412	0.0165344	0	0.00929454	0	0.0125039
Thermotogales	order	0.017059	0.00754964	0.0312695	0.00730834	0	0	0	0.0149566	0.0054019	0	0.0165412	0.0165344	0	0.00929454	0	0.0125039
Thermotogaceae	family	0.017059	0.00754964	0.0312695	0.00730834	0	0	0	0.0149566	0.0054019	0	0.0165412	0.0165344	0	0.00929454	0	0.0125039
GAL15	genus	0.017059	0.00754964	0.0312695	0.00730834	0	0	0	0.0149566	0.0054019	0	0.0165412	0.0165344	0	0.00929454	0	0.0125039
Unclassified	phylum	0.873422	1.54013	2.47342	1.58591	0.622209	0.941709	1.43067	4.4122	1.66919	2.30559	3.38268	1.91248	2.77479	4.16396	2.63352	4.90778
Verrucomicrobia	phylum	0.0034118	0.00251655	0.0125078	0.0511584	0.00732011	0.00526094	0.0133292	0	0.0486171	0.128398	0	0.104718	0	0.0557673	0.00820412	0.0312598
OPB35_soil_group	class	0	0.00251655	0	0.00730834	0.00732011	0	0	0	0.0108038	0.00558254	0	0.0165344	0	0.0278836	0	0.0187559
Opitutae	class	0	0	0	0.021925	0	0	0	0	0.0162057	0.0279127	0	0.0165344	0	0.00929454	0.00820412	0.0125039
Puniceicoccales	order	0	0	0	0.021925	0	0	0	0	0.0162057	0.0279127	0	0.0165344	0	0.00929454	0.00820412	0.0125039
Puniceicoccaceae	family	0	0	0	0.021925	0	0	0	0	0.0162057	0.0279127	0	0.0165344	0	0.00929454	0.00820412	0.0125039
S-BQ2-57_soil_group	class	0	0	0.00938086	0.00730834	0	0	0	0	0.0054019	0.0390778	0	0.0165344	0	0.0185891	0	0
Verrucomicrobiae	class	0.0034118	0	0.00312695	0.0146167	0	0.00526094	0.0133292	0	0.0162057	0.0558254	0	0.0551146	0	0	0	0
Verrucomicrobiales	order	0.0034118	0	0.00312695	0.0146167	0	0.00526094	0.0133292	0	0.0162057	0.0558254	0	0.0551146	0	0	0	0
Verrucomicrobiaceae	family	0.0034118	0	0.00312695	0.0146167	0	0.00526094	0.0133292	0	0.0162057	0.0558254	0	0.0551146	0	0	0	0
Persicirhabdus	genus	0.0034118	0	0.00312695	0.0146167	0	0.00526094	0.0133292	0	0.0162057	0.0558254	0	0.0551146	0	0	0	0
WCHB1-60	phylum	0.0034118	0.00251655	0	0.00730834	0	0	0	0.00747831	0	0.00558254	0	0	0	0	0	0

## Sheet: Archaea
Taxonomy	Rank	S1D1	S1D2	S1D3	S1D4	S2D1	S2D2	S2D3	S2D4	S3D1	S3D2	S3D3	S3D4	S2C1	S2C2	S2C3	S2C4
Archaea	Domain	12.3917	7.78368	13.4396	1.24973	18.4028	6.56566	29.9285	4.95812	1.61517	1.71384	1.77818	2.95966	1.71858	10.6608	13.5942	8.51516
Euryarchaeota	phylum	2.03002	2.28754	3.28643	0.460425	4.50187	2.25694	9.08606	1.89949	0.507779	0.72573	0.66992	1.04167	0.447547	3.19732	2.92067	2.15067
Halobacteria	class	0.0818833	0.223973	0.228268	0.0584667	0.512408	0.347222	0.981917	0.157045	0.0324114	0.0502428	0.0620296	0.0330688	0	0.0464727	0.0492247	0.00625195
Halobacteriales	order	0.0818833	0.223973	0.228268	0.0584667	0.512408	0.347222	0.981917	0.157045	0.0324114	0.0502428	0.0620296	0.0330688	0	0.0464727	0.0492247	0.00625195
Unclassified	family	0.0818833	0.223973	0.228268	0.0584667	0.512408	0.347222	0.981917	0.157045	0.0324114	0.0502428	0.0620296	0.0330688	0	0.0464727	0.0492247	0.00625195
Methanomicrobia	class	0.300239	0.729798	0.725453	0.04385	0.453847	0.3367	1.2174	0.0897398	0.0864304	0.100486	0.107518	0.192901	0.125313	0.585556	0.83682	0.218818
Methanocellales	order	0.00682361	0.0150993	0.0125078	0	0.00732011	0	0.0222153	0	0	0	0	0	0	0	0	0
BS-K-E9	family	0.0034118	0.00503309	0	0	0.00732011	0	0.00444306	0	0	0	0	0	0	0	0	0
Methanocellaceae	family	0.0034118	0.0100662	0.0125078	0	0	0	0.0177722	0	0	0	0	0	0	0	0	0
Methanocella	genus	0.0034118	0.0100662	0.0125078	0	0	0	0.0177722	0	0	0	0	0	0	0	0	0
Methanomicrobiales	order	0.034118	0.0176158	0.0500313	0	0.0585609	0.0210438	0.235482	0.0224349	0	0.00558254	0	0.0220459	0	0.0185891	0	0.0125039
Methanoregulaceae	family	0.017059	0.0100662	0.0375235	0	0.0292804	0.0105219	0.106633	0.0149566	0	0.00558254	0	0.0220459	0	0	0	0
Methanolinea	genus	0.0034118	0.00251655	0.0218887	0	0.0146402	0.00526094	0.0533167	0.0149566	0	0	0	0.0165344	0	0	0	0
Methanoregula	genus	0.0136472	0.00754964	0.0156348	0	0.0146402	0.00526094	0.0533167	0	0	0.00558254	0	0.00551146	0	0	0	0
Unclassified	family	0.017059	0.00754964	0.0125078	0	0.0292804	0.0105219	0.128849	0.00747831	0	0	0	0	0	0.0185891	0	0.0125039
Methanosarcinales	order	0.259297	0.697083	0.662914	0.04385	0.387966	0.315657	0.959701	0.0673048	0.0864304	0.0949031	0.107518	0.170855	0.125313	0.566967	0.83682	0.206314
ANME-2a-2b	family	0.0682361	0.181191	0.146967	0.0146167	0.0805212	0.0683923	0.128849	0.0149566	0.0162057	0.0334952	0.0248118	0.0496032	0.0358038	0.20448	0.336369	0.168803
GOM_Arc_I	family	0.0648243	0.239072	0.25641	0.0146167	0.0878413	0.0683923	0.21771	0.0224349	0.0162057	0.00558254	0.0372178	0.0165344	0	0.0464727	0.0246124	0.0187559
Methanosaetaceae	family	0.0375299	0.14596	0.140713	0.00730834	0.0366005	0.089436	0.235482	0.00747831	0.0270095	0.0279127	0.0454884	0.0385802	0.0358038	0.0650618	0.0574288	0.0125039
Methanosaeta	genus	0.0375299	0.14596	0.140713	0.00730834	0.0366005	0.089436	0.235482	0.00747831	0.0270095	0.0279127	0.0454884	0.0385802	0.0358038	0.0650618	0.0574288	0.0125039
Methanosarcinaceae	family	0.0580007	0.0805295	0.0500313	0.00730834	0.124442	0.0526094	0.302128	0.00747831	0.0162057	0.00558254	0	0.0220459	0.0358038	0.195185	0.402002	0
Methanococcoides	genus	0.0102354	0.0226489	0.00938086	0	0.0219603	0.0157828	0.142178	0.00747831	0.0054019	0	0	0.00551146	0.0179019	0.0743564	0.131266	0
Methanosalsum	genus	0	0.027682	0.0156348	0	0.0219603	0.0315657	0.0444306	0	0.0054019	0.00558254	0	0.0110229	0	0.0371782	0.0328165	0
Unclassified	genus	0.0477653	0.0301986	0.0250156	0.00730834	0.0805212	0.00526094	0.11552	0	0.0054019	0	0	0.00551146	0.0179019	0.0836509	0.237919	0
Methermicoccaceae	family	0.0238826	0.0452978	0.0562852	0	0.0512408	0.0368266	0.071089	0.0149566	0.0108038	0.0223302	0	0.0440917	0.0179019	0.0557673	0.0164082	0.00625195
Methermicoccus	genus	0.0238826	0.0452978	0.0562852	0	0.0512408	0.0368266	0.071089	0.0149566	0.0108038	0.0223302	0	0.0440917	0.0179019	0.0557673	0.0164082	0.00625195
Unclassified	family	0.00682361	0.00503309	0.0125078	0	0.00732011	0	0.00444306	0	0	0	0	0	0	0	0	0
Thermoplasmata	class	1.42955	0.936155	1.97624	0.248484	2.95	1.1311	5.84707	0.979659	0.270095	0.429855	0.297742	0.722002	0.250627	2.45376	1.88695	1.85058
Thermoplasmatales	order	1.42955	0.936155	1.97624	0.233867	2.95	1.1311	5.84707	0.972181	0.264693	0.429855	0.293607	0.722002	0.250627	2.45376	1.88695	1.84433
AMOS1A-4113-D04	family	0.0034118	0.0201324	0.0218887	0	0.161042	0.0105219	0.399876	0	0	0.0167476	0	0	0	0.111535	0.0902453	0.00625195
ANT06-05	family	0.0887069	0.0629137	0.146967	0.0292334	0.322085	0.105219	0.861954	0.0448699	0.0108038	0.0167476	0.00413531	0.0440917	0.107411	1.01311	0.705554	0.500156
ASC21	family	0.52883	0.327151	0.900563	0.0584667	0.936974	0.347222	1.75945	0.605743	0.118842	0.111651	0.0703002	0.209436	0.0358038	0.176596	0.114858	0.325102
CCA47	family	0.0614125	0.0352316	0.0281426	0.00730834	0.175683	0.0526094	0.288799	0.0224349	0	0	0.00413531	0.00551146	0	0.139418	0.106654	0.0437637
Marine_Benthic_Group_D_and_DHVEG-1	family	0.620948	0.347283	0.469043	0.04385	1.17854	0.431397	1.8572	0.231828	0.0918323	0.212136	0.144736	0.319665	0.0716076	0.762153	0.631717	0.76899
MKCST-A3	family	0.0204708	0.0679467	0.065666	0.0803917	0.109802	0.136785	0.355445	0.0523482	0.0216076	0.0167476	0.0165412	0.0496032	0.0358038	0.223069	0.221511	0.175055
Terrestrial_Miscellaneous_Gp(TMEG)	family	0.017059	0.0100662	0.0375235	0	0.00732011	0.00526094	0.0533167	0	0.0054019	0.00558254	0.00413531	0	0	0	0	0
Unclassified	family	0.0887069	0.0654302	0.306442	0.0146167	0.0585609	0.0420875	0.271027	0.0149566	0.0162057	0.0502428	0.0496237	0.0936949	0	0.0278836	0.0164082	0.0250078
Unclassified	order	0	0	0	0.0146167	0	0	0	0.00747831	0.0054019	0	0.00413531	0	0	0	0	0.00625195
Unclassified Euryarchaeota	class	0.218356	0.397614	0.356473	0.109625	0.585609	0.441919	1.03968	0.673048	0.118842	0.145146	0.20263	0.0936949	0.0716076	0.111535	0.147674	0.0750234
Thaumarchaeota	phylum	0.651655	0.609004	1.18199	0.13155	1.18586	0.55766	1.7639	0.149566	0.102636	0.133981	0.119924	0.22597	0.322234	1.73808	2.60891	1.23163
AK8	class	0.0477653	0.327151	0.331457	0.0730834	0.0439207	0.247264	0.10219	0.0822614	0.0216076	0.0446603	0.0785708	0.0881834	0.0358038	0.269542	0.352777	0.350109
Group_C3	class	0.545889	0.226489	0.691057	0.04385	1.07606	0.289352	1.61727	0.0224349	0.054019	0.0614079	0.0165412	0.126764	0.232725	1.34771	2.15768	0.781494
Marine_Benthic_Group_A	class	0.0034118	0.027682	0.118824	0.0146167	0	0.00526094	0.0222153	0.00747831	0.0216076	0.0111651	0.0165412	0.00551146	0	0.00929454	0.0164082	0.0187559
Marine_Group_I	class	0.0409417	0	0.0125078	0	0.0292804	0.00526094	0.00888612	0	0.0054019	0.0111651	0	0.00551146	0.0537057	0.0929454	0.0738371	0.0437637
Unknown_Order	order	0.0409417	0	0.0125078	0	0.0292804	0.00526094	0.00888612	0	0.0054019	0.0111651	0	0.00551146	0.0537057	0.0929454	0.0738371	0.0437637
Unknown_Family	family	0.0409417	0	0.0125078	0	0.0292804	0.00526094	0.00888612	0	0.0054019	0.0111651	0	0.00551146	0.0537057	0.0929454	0.0738371	0.0437637
Unclassified Thaumarchaeota	class	0.0136472	0.027682	0.0281426	0	0.0366005	0.0105219	0.0133292	0.0373916	0	0.00558254	0.00827061	0	0	0.0185891	0.00820412	0.0375117
Aenigmarchaeota [Deep_Sea_Euryarchaeotic_Group(DSEG)]	phylum	0.017059	0.150993	0.0844278	0.0292334	0.0439207	0.105219	0.0755321	0.433742	0.0486171	0.0390778	0.1406	0.071649	0	0.0278836	0.0164082	0.0312598
Aenigmarchaeota_Incertae_Sedis	class	0.017059	0.150993	0.0844278	0.0292334	0.0439207	0.105219	0.0755321	0.433742	0.0486171	0.0390778	0.1406	0.071649	0	0.0278836	0.0164082	0.0312598
Unknown_Order	order	0.017059	0.150993	0.0844278	0.0292334	0.0439207	0.105219	0.0755321	0.433742	0.0486171	0.0390778	0.1406	0.071649	0	0.0278836	0.0164082	0.0312598
Unknown_Family	family	0.017059	0.150993	0.0844278	0.0292334	0.0439207	0.105219	0.0755321	0.433742	0.0486171	0.0390778	0.1406	0.071649	0	0.0278836	0.0164082	0.0312598
Candidatus_Aenigmarchaeum	genus	0.0034118	0.0603971	0.0250156	0	0.00732011	0.00526094	0.0222153	0.164523	0.0216076	0.0279127	0.0454884	0.0496032	0	0	0	0.00625195
Unclassified	genus	0.0136472	0.0905957	0.0594121	0.0292334	0.0366005	0.0999579	0.0533167	0.269219	0.0270095	0.0111651	0.0951121	0.0220459	0	0.0278836	0.0164082	0.0250078
Bathyarchaeota [Miscellaneous_Crenarchaeotic_Group(MCG)]	phylum	6.5609	2.77827	6.00375	0.146167	7.48847	1.75715	11.3609	1.39844	0.442956	0.3517	0.471425	0.970018	0.608665	3.73641	5.15219	3.09472
Diapherotrites [Miscellaneous_Euryarchaeotic_Group(MEG)]	phylum	0.0307062	0.0528475	0.0281426	0.00730834	0.0512408	0.0368266	0.186609	0.0373916	0.0054019	0	0.00413531	0	0	0	0	0.00625195
Diapherotrites_Incertae_Sedis	class	0.0307062	0.0528475	0.0281426	0.00730834	0.0512408	0.0368266	0.186609	0.0373916	0.0054019	0	0.00413531	0	0	0	0	0.00625195
Unknown_Order	Order	0.0307062	0.0528475	0.0281426	0.00730834	0.0512408	0.0368266	0.186609	0.0373916	0.0054019	0	0.00413531	0	0	0	0	0.00625195
Unknown_Family	family	0.0307062	0.0528475	0.0281426	0.00730834	0.0512408	0.0368266	0.186609	0.0373916	0.0054019	0	0.00413531	0	0	0	0	0.00625195
Candidatus_Iainarchaeum	genus	0.0307062	0.0528475	0.0281426	0.00730834	0.0512408	0.0368266	0.186609	0.0373916	0.0054019	0	0.00413531	0	0	0	0	0.00625195
Hadesarchaea [South_African_Goldmine_Gp(SAGMEG)]	phylum	0.0204708	0.0100662	0.0156348	0	0.0512408	0.00526094	0.0622029	0	0.0054019	0	0	0.00551146	0	0	0	0
Lokiarchaeota [Marine_Benthic_Group_B(MBG-B)]	phylum	0	0.0226489	0.134459	0	0	0	0.0177722	0.0299133	0.0054019	0.0111651	0.0124059	0.0220459	0.0716076	0.0836509	0.147674	0.168803
Marine_Benthic_Group_E(MBG-E)	phylum	0.0852951	0.0377482	0.209506	0.00730834	0.124442	0.0315657	0.284356	0	0.0162057	0.0111651	0.0124059	0.0496032	0	0.0371782	0.0328165	0.00625195
Marine_Hydrothermal_Vent_Group(MHVG)	phylum	0.0102354	0.0150993	0.0187617	0	0.0219603	0.0105219	0.0311014	0.00747831	0.0054019	0	0	0.00551146	0	0.334604	0.27894	0.231322
Woesearchaeota [Deep_Sea_Hydrothermal_Vent_Gp_6(DHVEG-6)]	phylum	0.365063	0.739865	0.822389	0.292334	1.47866	0.962753	3.15013	0.44122	0.151253	0.228884	0.161277	0.248016	0.0358038	0.232364	0.369185	0.137543
Unclassified Archaea	phylum	2.62027	1.0796	1.65416	0.1754	3.45509	0.841751	3.90989	0.560873	0.324114	0.212136	0.186089	0.319665	0.232725	1.27335	2.06744	1.45671
