# Supplementary material for: Microbial Communities and Diversities in Mudflat Sediments Analyzed Using a Modified Metatranscriptomic Method
Source: Front Microbiol. 2018 Jan 31;9:93. doi: 10.3389/fmicb.2018.00093 (PMC5797801; doi:10.3389/fmicb.2018.00093)
Supplement: DATA SHEET S3 — Detailed abundance comparisons among datasets across the four-depth sediments in location S2 for bacterial taxa with higher abundances in MT-16S than 16S rDNA amplicons. Explanations for abbreviations of samples are given in Table 1. Explanations for abbreviations of datasets are given in Table 2. [file Data_Sheet_3.XLSX]

## Sheet: phylum
		cDNA		rDNA		Relative change to rDNA			MT-16S		Relative change to cDNA
Phylum	Sample	Count	%	Count	%	P	Pcorr	DP	Count	%	P	Pcorr	DP
Acidobacteria	S2-1	284	5.08414	115	0.841812	3.13969e-69	1.91521e-67	4.24233	861	3.59709	5.31741e-07	3.24362e-05	-1.48705
	S2-2	591	5.49308	168	0.883838	4.9324e-125	3.00877e-123	4.60924	1369	4.81703	0.00691358	0.421729	-0.676045
	S2-3	530	4.34818	292	1.29737	6.95797e-67	4.24436e-65	3.05081	1681	5.06508	0.00163441	0.0996992	0.716901
	S2-4	1040	6.50203	457	3.41759	5.38692e-34	3.28602e-32	3.08444	1510	4.30875	5.27776e-25	3.21944e-23	-2.19329
Chloroflexi	S2-1	284	5.08414	274	2.00571	3.55069e-28	2.16592e-26	3.07843	3402	14.2129	1.00341e-91	6.12083e-90	9.12876
	S2-2	1259	11.7018	540	2.84091	7.37904e-199	4.50121e-197	8.86092	5766	20.2885	5.09678e-93	3.10904e-91	8.5867
	S2-3	808	6.62893	716	3.18123	4.00591e-48	2.44361e-46	3.4477	6273	18.9014	9.71843e-258	5.92824e-256	12.2725
	S2-4	3784	23.6574	1779	13.3039	4.32175e-115	2.63627e-113	10.3535	10643	30.3695	4.79466e-56	2.92474e-54	6.71213
Elusimicrobia	S2-1	0	0	0	0	1	61	0	151	0.630849	3.03015e-14	1.84839e-12	0.630849
	S2-2	0	0	0	0	1	61	0	283	0.995778	4.17687e-40	2.54789e-38	0.995778
	S2-3	0	0	0	0	1	61	0	360	1.08473	1.54534e-49	9.42657e-48	1.08473
	S2-4	0	0	0	0	1	61	0	839	2.39406	5.18403e-139	3.16226e-137	2.39406
Lentisphaerae	S2-1	0	0	0	0	1	61	0	68	0.284091	1.09966e-06	6.70792e-05	0.284091
	S2-2	0	0	0	0	1	61	0	120	0.422238	2.79891e-17	1.70734e-15	0.422238
	S2-3	0	0	0	0	1	61	0	88	0.265156	1.64238e-12	1.00185e-10	0.265156
	S2-4	0	0	0	0	1	61	0	74	0.211157	1.03089e-12	6.28842e-11	0.211157
Planctomycetes	S2-1	0	0	0	0	1	61	0	620	2.59024	1.52362e-57	9.29407e-56	2.59024
	S2-2	0	0	0	0	1	61	0	1042	3.66643	3.44852e-148	2.1036e-146	3.66643
	S2-3	0	0	0	0	1	61	0	1374	4.14005	1.79864e-190	1.09717e-188	4.14005
	S2-4	0	0	0	0	1	61	0	1075	3.06748	2.85773e-178	1.74321e-176	3.06748
Verrucomicrobia	S2-1	0	0	1	0.00732011	1	61	-0.00732011	681	2.84509	2.47616e-63	1.51046e-61	2.84509
	S2-2	6	0.0557673	1	0.00526094	0.010764	0.656603	0.0505063	923	3.24771	2.28402e-119	1.39325e-117	3.19195
	S2-3	1	0.00820412	3	0.0133292	1	61	-0.00512507	1081	3.2572	7.33146e-147	4.47219e-145	3.249
	S2-4	5	0.0312598	0	0	0.0674843	4.11654	0.0312598	1144	3.26437	2.89443e-179	1.7656e-177	3.23311

## Sheet: class
		cDNA		rDNA		Relative change to rDNA			MT-16S		Relative change to cDNA
Class	Sample	Count	%	Count	%	P	Pcorr	DP	Count	%	P	Pcorr	DP
Anaerolineae	S2-1	142	2.54207	103	0.753971	2.67262e-21	2.93988e-19	1.7881	2172	9.0742	6.38946e-75	7.02841e-73	6.53213
	S2-2	823	7.64941	191	1.00484	9.24868e-197	1.01735e-194	6.64457	3693	12.9944	5.06185e-53	5.56803e-51	5.34496
	S2-3	478	3.92157	328	1.45732	2.95407e-45	3.24948e-43	2.46424	3996	12.0405	2.40555e-171	2.64611e-169	8.11893
	S2-4	2830	17.693	521	3.8962	0	0	13.7968	7491	21.3754	3.42103e-22	3.76314e-20	3.68235
Ardenticatenia	S2-1	15	0.268528	13	0.0951614	0.00633926	0.697318	0.173367	687	2.87015	5.47055e-44	6.01761e-42	2.60163
	S2-2	72	0.669207	20	0.105219	2.28645e-16	2.51509e-14	0.563988	1099	3.867	1.33103e-79	1.46414e-77	3.19779
	S2-3	58	0.475839	34	0.151064	6.62531e-08	7.28784e-06	0.324775	1344	4.04966	5.99377e-115	6.59315e-113	3.57382
	S2-4	120	0.750234	33	0.246784	8.23644e-10	9.06008e-08	0.50345	1199	3.42132	3.25017e-85	3.57518e-83	2.67108
Caldilineae	S2-1	0	0	0	0	1	110	0	54	0.225602	2.7426e-05	0.00301686	0.225602
	S2-2	0	0	0	0	1	110	0	50	0.175932	1.80511e-07	1.98562e-05	0.175932
	S2-3	0	0	0	0	1	110	0	54	0.162709	7.51978e-08	8.27176e-06	0.162709
	S2-4	0	0	0	0	1	110	0	43	0.122699	1.42142e-07	1.56356e-05	0.122699
Cyanobacteria	S2-1	4	0.0716076	0	0	0.00708958	0.779854	0.0716076	44	0.183824	0.0647646	7.1241	0.112216
	S2-2	10	0.0929454	0	0	3.79497e-05	0.00417446	0.0929454	80	0.281492	0.000216728	0.0238401	0.188546
	S2-3	5	0.0410206	0	0	0.00534826	0.588308	0.0410206	111	0.334458	3.14154e-10	3.45569e-08	0.293438
	S2-4	3	0.0187559	0	0	0.255958	28.1554	0.0187559	38	0.108432	0.000532077	0.0585285	0.0896762
Elusimicrobia	S2-1	0	0	0	0	1	110	0	151	0.630849	3.03015e-14	3.33317e-12	0.630849
	S2-2	0	0	0	0	1	110	0	283	0.995778	4.17687e-40	4.59456e-38	0.995778
	S2-3	0	0	0	0	1	110	0	360	1.08473	1.54534e-49	1.69987e-47	1.08473
	S2-4	0	0	0	0	1	110	0	839	2.39406	5.18403e-139	5.70243e-137	2.39406
Holophagae	S2-1	15	0.268528	22	0.161042	0.145713	16.0284	0.107486	258	1.07787	1.56944e-10	1.72639e-08	0.809346
	S2-2	26	0.241658	40	0.210438	0.608743	66.9618	0.0312204	355	1.24912	1.88659e-24	2.07525e-22	1.00746
	S2-3	18	0.147674	72	0.3199	0.00261427	0.28757	-0.172226	418	1.25949	2.87468e-36	3.16215e-34	1.11182
	S2-4	74	0.462645	106	0.792701	0.000390036	0.0429039	-0.330057	477	1.36111	1.66364e-22	1.83001e-20	0.898463
OM190	S2-1	0	0	0	0	1	110	0	92	0.384358	8.47218e-09	9.31939e-07	0.384358
	S2-2	0	0	0	0	1	110	0	175	0.615764	6.092e-25	6.7012e-23	0.615764
	S2-3	0	0	0	0	1	110	0	237	0.714114	8.18401e-33	9.00241e-31	0.714114
	S2-4	0	0	0	0	1	110	0	130	0.370952	7.14036e-22	7.8544e-20	0.370952
OPB35_soil_group	S2-1	0	0	1	0.00732011	1	110	-0.00732011	565	2.36046	1.27238e-52	1.39962e-50	2.36046
	S2-2	3	0.0278836	0	0	0.0472099	5.19309	0.0278836	772	2.7164	2.82329e-103	3.10562e-101	2.68851
	S2-3	0	0	0	0	1	110	0	917	2.76305	1.44169e-126	1.58585e-124	2.76305
	S2-4	3	0.0187559	0	0	0.255958	28.1554	0.0187559	1047	2.98759	6.22259e-167	6.84485e-165	2.96883
Phycisphaerae	S2-1	0	0	0	0	1	110	0	272	1.13636	2.58829e-25	2.84712e-23	1.13636
	S2-2	0	0	0	0	1	110	0	482	1.69599	3.02816e-68	3.33098e-66	1.69599
	S2-3	0	0	0	0	1	110	0	716	2.15741	9.51456e-99	1.0466e-96	2.15741
	S2-4	0	0	0	0	1	110	0	613	1.74918	2.26937e-101	2.49631e-99	1.74918
Pla3_lineage	S2-1	0	0	0	0	1	110	0	26	0.108623	0.00937159	1.03088	0.108623
	S2-2	0	0	0	0	1	110	0	52	0.18297	1.1898e-07	1.30879e-05	0.18297
	S2-3	0	0	0	0	1	110	0	64	0.192841	4.46761e-09	4.91437e-07	0.192841
	S2-4	0	0	0	0	1	110	0	59	0.168355	2.95636e-10	3.252e-08	0.168355
Planctomycetacia	S2-1	0	0	0	0	1	110	0	114	0.47627	5.80215e-11	6.38237e-09	0.47627
	S2-2	0	0	0	0	1	110	0	149	0.524279	2.52226e-21	2.77448e-19	0.524279
	S2-3	0	0	0	0	1	110	0	149	0.448957	9.81696e-21	1.07987e-18	0.448957
	S2-4	0	0	0	0	1	110	0	80	0.228278	1.31072e-13	1.44179e-11	0.228278
R76-B128	S2-1	0	0	0	0	1	110	0	33	0.137868	0.00143263	0.157589	0.137868
	S2-2	0	0	0	0	1	110	0	53	0.186488	6.71631e-08	7.38794e-06	0.186488
	S2-3	0	0	0	0	1	110	0	28	0.0843678	0.000328999	0.0361899	0.0843678
	S2-4	0	0	0	0	1	110	0	33	0.0941646	5.31291e-06	0.00058442	0.0941646
Subgroup_22	S2-1	33	0.590763	14	0.102482	5.99769e-09	6.59746e-07	0.488281	331	1.38285	2.44123e-07	2.68535e-05	0.792092
	S2-2	91	0.845804	28	0.147306	3.06543e-19	3.37197e-17	0.698497	499	1.75581	4.14768e-12	4.56245e-10	0.910002
	S2-3	106	0.869637	52	0.231039	3.35109e-16	3.6862e-14	0.638597	704	2.12125	1.39596e-21	1.53556e-19	1.25161
	S2-4	154	0.962801	46	0.344002	4.26959e-11	4.69655e-09	0.618798	446	1.27265	0.00257871	0.283658	0.309849
vadinHA49	S2-1	0	0	0	0	1	110	0	19	0.0793783	0.0354235	3.89658	0.0793783
	S2-2	0	0	0	0	1	110	0	27	0.0950035	0.000293307	0.0322638	0.0950035
	S2-3	0	0	0	0	1	110	0	34	0.102447	4.44722e-05	0.00489194	0.102447
	S2-4	0	0	0	0	1	110	0	64	0.182622	6.68722e-11	7.35595e-09	0.182622

## Sheet: order
		cDNA		rDNA		Relative change to rDNA			MT-16S		Relative change to cDNA
Order	Sample	Count	%	Count	%	P	Pcorr	DP	Count	%	P	Pcorr	DP
Anaerolineales	S2-1	142	2.54207	103	0.753971	2.67262e-21	4.91761e-19	1.7881	2172	9.0742	6.38946e-75	1.17566e-72	6.53213
	S2-2	823	7.64941	191	1.00484	9.24868e-197	1.70176e-194	6.64457	3693	12.9944	5.06185e-53	9.3138e-51	5.34496
	S2-3	478	3.92157	328	1.45732	2.95407e-45	5.43549e-43	2.46424	3996	12.0405	2.40555e-171	4.42622e-169	8.11893
	S2-4	2830	17.693	521	3.8962	0	0	13.7968	7491	21.3754	3.42103e-22	6.2947e-20	3.68235
BD3-1	S2-1	0	0	0	0	1	184	0	276	1.15307	1.02885e-25	1.89309e-23	1.15307
	S2-2	0	0	0	0	1	184	0	314	1.10486	1.31302e-44	2.41596e-42	1.10486
	S2-3	0	0	0	0	1	184	0	390	1.17512	7.80927e-54	1.43691e-51	1.17512
	S2-4	0	0	0	0	1	184	0	135	0.385219	1.64719e-22	3.03083e-20	0.385219
Bdellovibrionales	S2-1	20	0.358038	3	0.0219603	1.18205e-08	2.17496e-06	0.336078	155	0.64756	0.00891068	1.63956	0.289522
	S2-2	33	0.30672	4	0.0210438	2.97424e-11	5.47261e-09	0.285676	142	0.499648	0.0106377	1.95734	0.192928
	S2-3	21	0.172286	10	0.0444306	0.000245686	0.0452062	0.127856	132	0.397734	0.000113428	0.0208707	0.225448
	S2-4	30	0.187559	10	0.0747831	0.0103117	1.89736	0.112775	89	0.253959	0.166172	30.5757	0.0664006
Caldilineales	S2-1	0	0	0	0	1	184	0	54	0.225602	2.7426e-05	0.00504639	0.225602
	S2-2	0	0	0	0	1	184	0	50	0.175932	1.80511e-07	3.3214e-05	0.175932
	S2-3	0	0	0	0	1	184	0	54	0.162709	7.51978e-08	1.38364e-05	0.162709
	S2-4	0	0	0	0	1	184	0	43	0.122699	1.42142e-07	2.61541e-05	0.122699
CCM11a	S2-1	0	0	0	0	1	184	0	40	0.167112	0.000371104	0.0682831	0.167112
	S2-2	0	0	0	0	1	184	0	74	0.26038	6.81615e-11	1.25417e-08	0.26038
	S2-3	0	0	0	0	1	184	0	105	0.316379	7.74258e-15	1.42464e-12	0.316379
	S2-4	0	0	0	0	1	184	0	131	0.373805	7.89981e-22	1.45356e-19	0.373805
Desulfobacterales	S2-1	387	6.92803	254	1.85931	4.95265e-63	9.11288e-61	5.06873	1940	8.10495	0.00316342	0.582069	1.17691
	S2-2	796	7.39846	364	1.91498	5.95579e-116	1.09586e-113	5.48347	2720	9.57072	9.13673e-12	1.68116e-09	2.17227
	S2-3	711	5.83313	591	2.62585	2.38899e-48	4.39574e-46	3.20728	3438	10.3592	6.96895e-54	1.28229e-51	4.52604
	S2-4	1601	10.0094	879	6.57344	2.13722e-26	3.93248e-24	3.43594	3247	9.26523	0.00799079	1.47031	-0.744148
Halanaerobiales	S2-1	0	0	0	0	1	184	0	145	0.605782	1.19956e-13	2.20718e-11	0.605782
	S2-2	0	0	0	0	1	184	0	383	1.34764	2.89146e-54	5.32028e-52	1.34764
	S2-3	0	0	0	0	1	184	0	322	0.97023	1.75516e-44	3.22949e-42	0.97023
	S2-4	0	0	0	0	1	184	0	906	2.58525	3.55223e-150	6.5361e-148	2.58525
MSBL9	S2-1	0	0	0	0	1	184	0	81	0.338402	7.63301e-08	1.40447e-05	0.338402
	S2-2	0	0	0	0	1	184	0	139	0.489092	4.80762e-20	8.84602e-18	0.489092
	S2-3	0	0	0	0	1	184	0	187	0.563457	4.80694e-26	8.84477e-24	0.563457
	S2-4	0	0	0	0	1	184	0	246	0.701955	7.0655e-41	1.30005e-38	0.701955
Myxococcales	S2-1	68	1.21733	18	0.131762	8.27453e-22	1.52251e-19	1.08557	284	1.1865	0.837381	154.078	-0.0308317
	S2-2	112	1.04099	27	0.142045	7.51245e-27	1.38229e-24	0.898943	348	1.22449	0.141187	25.9784	0.183501
	S2-3	115	0.943474	84	0.373217	7.20379e-11	1.3255e-08	0.570256	428	1.28962	0.00249414	0.458922	0.346149
	S2-4	175	1.09409	61	0.456177	6.21739e-10	1.144e-07	0.637915	341	0.973035	0.214896	39.5409	-0.121057
Phycisphaerales	S2-1	0	0	0	0	1	184	0	110	0.459559	1.41908e-10	2.61111e-08	0.459559
	S2-2	0	0	0	0	1	184	0	187	0.657987	1.1749e-26	2.16181e-24	0.657987
	S2-3	0	0	0	0	1	184	0	314	0.946125	2.02464e-43	3.72534e-41	0.946125
	S2-4	0	0	0	0	1	184	0	129	0.368098	1.18654e-21	2.18323e-19	0.368098
Planctomycetales	S2-1	0	0	0	0	1	184	0	113	0.472092	9.52203e-11	1.75205e-08	0.472092
	S2-2	0	0	0	0	1	184	0	143	0.503167	1.81331e-20	3.33649e-18	0.503167
	S2-3	0	0	0	0	1	184	0	144	0.433892	4.05984e-20	7.4701e-18	0.433892
	S2-4	0	0	0	0	1	184	0	80	0.228278	1.31072e-13	2.41173e-11	0.228278
Rs-M47	S2-1	0	0	0	0	1	184	0	151	0.630849	3.03015e-14	5.57548e-12	0.630849
	S2-2	0	0	0	0	1	184	0	282	0.992259	4.12523e-40	7.59042e-38	0.992259
	S2-3	0	0	0	0	1	184	0	360	1.08473	1.54534e-49	2.84342e-47	1.08473
	S2-4	0	0	0	0	1	184	0	838	2.39121	8.54495e-139	1.57227e-136	2.39121
Subgroup_23	S2-1	5	0.0895095	7	0.0512408	0.347401	63.9219	0.0382687	171	0.714405	1.90823e-10	3.51114e-08	0.624896
	S2-2	14	0.130124	13	0.0683923	0.108278	19.9231	0.0617314	204	0.717804	4.6669e-15	8.58709e-13	0.587681
	S2-3	14	0.114858	30	0.133292	0.752668	138.491	-0.0184342	257	0.774376	2.43751e-20	4.48502e-18	0.659519
	S2-4	53	0.331354	76	0.568352	0.0025029	0.460534	-0.236998	374	1.0672	7.27964e-20	1.33945e-17	0.735846
SubsectionI	S2-1	4	0.0716076	0	0	0.00708958	1.30448	0.0716076	41	0.17129	0.0888721	16.3525	0.0996825
	S2-2	7	0.0650618	0	0	0.000804853	0.148093	0.0650618	74	0.26038	4.77936e-05	0.00879403	0.195318
	S2-3	2	0.0164082	0	0	0.123411	22.7076	0.0164082	102	0.30734	7.74223e-12	1.42457e-09	0.290932
	S2-4	0	0	0	0	1	184	0	33	0.0941646	5.31291e-06	0.000977575	0.0941646

## Sheet: family
		cDNA		rDNA		Relative change to rDNA			MT-16S		Relative change to cDNA
Family	Sample	Count	%	Count	%	P	Pcorr	DP	Count	%	P	Pcorr	DP
64K2	S2-1	0	0	0	0	1	253	0	142	0.593249	1.75454e-13	4.43899e-11	0.593249
	S2-2	0	0	0	0	1	253	0	381	1.34061	4.80935e-54	1.21677e-51	1.34061
	S2-3	0	0	0	0	1	253	0	315	0.949138	2.20696e-43	5.58361e-41	0.949138
	S2-4	0	0	0	0	1	253	0	905	2.58239	5.90704e-150	1.49448e-147	2.58239
Anaerolineaceae	S2-1	142	2.54207	103	0.753971	2.67262e-21	6.76172e-19	1.7881	2172	9.0742	6.38946e-75	1.61653e-72	6.53213
	S2-2	823	7.64941	191	1.00484	9.24868e-197	2.33992e-194	6.64457	3693	12.9944	5.06185e-53	1.28065e-50	5.34496
	S2-3	478	3.92157	328	1.45732	2.95407e-45	7.47379e-43	2.46424	3996	12.0405	2.40555e-171	6.08605e-169	8.11893
	S2-4	2830	17.693	521	3.8962	0	0	13.7968	7491	21.3754	3.42103e-22	8.65522e-20	3.68235
Bacteriovoracaceae	S2-1	9	0.161117	3	0.0219603	0.00129664	0.328051	0.139157	129	0.538937	4.62785e-05	0.0117085	0.37782
	S2-2	19	0.176596	2	0.0105219	3.59711e-07	9.10068e-05	0.166074	124	0.436312	6.86088e-05	0.017358	0.259716
	S2-3	14	0.114858	6	0.0266584	0.00175417	0.443804	0.0881993	116	0.349524	9.86772e-06	0.00249653	0.234666
	S2-4	21	0.131291	8	0.0598265	0.0617481	15.6223	0.0714645	80	0.228278	0.0236923	5.99415	0.0969869
Caldilineaceae	S2-1	0	0	0	0	1	253	0	54	0.225602	2.7426e-05	0.00693879	0.225602
	S2-2	0	0	0	0	1	253	0	50	0.175932	1.80511e-07	4.56693e-05	0.175932
	S2-3	0	0	0	0	1	253	0	54	0.162709	7.51978e-08	1.9025e-05	0.162709
	S2-4	0	0	0	0	1	253	0	43	0.122699	1.42142e-07	3.59619e-05	0.122699
Desulfobacteraceae	S2-1	172	3.07913	107	0.783252	5.87243e-30	1.48572e-27	2.29587	1012	4.22794	5.81889e-05	0.0147218	1.14881
	S2-2	466	4.33126	182	0.957492	4.75638e-78	1.20336e-75	3.37377	1534	5.39761	1.53536e-05	0.00388446	1.06635
	S2-3	442	3.62622	243	1.07966	3.77246e-56	9.54431e-54	2.54656	1985	5.98108	1.14406e-24	2.89447e-22	2.35486
	S2-4	1394	8.71522	656	4.90577	3.17284e-38	8.02728e-36	3.80945	2610	7.44757	9.61034e-07	0.000243142	-1.26766
FamilyI	S2-1	4	0.0716076	0	0	0.00708958	1.79366	0.0716076	43	0.179646	0.0905569	22.9109	0.108038
	S2-2	7	0.0650618	0	0	0.000804853	0.203628	0.0650618	74	0.26038	4.77936e-05	0.0120918	0.195318
	S2-3	2	0.0164082	0	0	0.123411	31.223	0.0164082	104	0.313366	4.87226e-12	1.23268e-09	0.296958
	S2-4	0	0	0	0	1	253	0	35	0.0998716	3.20708e-06	0.000811392	0.0998716
MSB-4B10	S2-1	13	0.232725	2	0.0146402	5.76158e-06	0.00145768	0.218084	36	0.150401	0.198878	50.3161	-0.0823236
	S2-2	8	0.0743564	2	0.0105219	0.0060474	1.52999	0.0638345	65	0.228712	0.000906898	0.229445	0.154356
	S2-3	11	0.0902453	7	0.0311014	0.0262691	6.64607	0.0591439	90	0.271182	0.000113388	0.0286871	0.180937
	S2-4	20	0.125039	0	0	8.88533e-06	0.00224799	0.125039	72	0.20545	0.0551304	13.948	0.0804111
PAUC34f	S2-1	0	0	0	0	1	253	0	73	0.30498	4.79218e-07	0.000121242	0.30498
	S2-2	0	0	0	0	1	253	0	127	0.446868	2.40097e-18	6.07446e-16	0.446868
	S2-3	0	0	0	0	1	253	0	107	0.322406	4.91502e-15	1.2435e-12	0.322406
	S2-4	0	0	0	0	1	253	0	126	0.359538	3.32106e-21	8.40229e-19	0.359538
Phycisphaeraceae	S2-1	0	0	0	0	1	253	0	93	0.388536	5.05901e-09	1.27993e-06	0.388536
	S2-2	0	0	0	0	1	253	0	160	0.562984	8.55582e-23	2.16462e-20	0.562984
	S2-3	0	0	0	0	1	253	0	278	0.837652	1.5727e-38	3.97893e-36	0.837652
	S2-4	0	0	0	0	1	253	0	93	0.265373	7.78258e-16	1.96899e-13	0.265373
Planctomycetaceae	S2-1	0	0	0	0	1	253	0	113	0.472092	9.52203e-11	2.40907e-08	0.472092
	S2-2	0	0	0	0	1	253	0	143	0.503167	1.81331e-20	4.58767e-18	0.503167
	S2-3	0	0	0	0	1	253	0	144	0.433892	4.05984e-20	1.02714e-17	0.433892
	S2-4	0	0	0	0	1	253	0	80	0.228278	1.31072e-13	3.31612e-11	0.228278

## Sheet: genus
		cDNA		rDNA		Relative change to rDNA			MT-16S		Relative change to cDNA
Genus	Sample	Count	%	Count	%	P	Pcorr	DP	Count	%	P	Pcorr	DP
Deferrisoma	S2-1	8	0.143215	1	0.00732011	0.000335096	0.142081	0.135895	64	0.26738	0.0979325	41.5234	0.124164
	S2-2	19	0.176596	2	0.0105219	3.59711e-07	0.000152517	0.166074	91	0.320197	0.0180522	7.65415	0.143601
	S2-3	14	0.114858	5	0.0222153	0.000968821	0.41078	0.0926423	108	0.325419	5.33541e-05	0.0226221	0.210561
	S2-4	21	0.131291	8	0.0598265	0.0617481	26.1812	0.0714645	76	0.216864	0.0478659	20.2952	0.085573
Desulfobacula	S2-1	0	0	0	0	1	424	0	66	0.275735	1.73328e-06	0.000734912	0.275735
	S2-2	0	0	0	0	1	424	0	75	0.263899	4.28575e-11	1.81716e-08	0.263899
	S2-3	0	0	0	0	1	424	0	98	0.295287	9.58937e-14	4.06589e-11	0.295287
	S2-4	0	0	0	0	1	424	0	36	0.102725	1.87115e-06	0.000793369	0.102725
Desulfopila	S2-1	1	0.0179019	1	0.00732011	0.496233	210.403	0.0105818	344	1.43717	4.47023e-30	1.89538e-27	1.41926
	S2-2	4	0.0371782	1	0.00526094	0.0606431	25.7127	0.0319172	340	1.19634	1.11499e-41	4.72755e-39	1.15916
	S2-3	2	0.0164082	1	0.00444306	0.283532	120.217	0.0119652	454	1.36796	1.31887e-58	5.592e-56	1.35156
	S2-4	1	0.00625195	0	0	1	424	0.00625195	77	0.219718	1.35534e-11	5.74666e-09	0.213466
Leptolinea	S2-1	1	0.0179019	0	0	0.290227	123.056	0.0179019	23	0.0960896	0.0688791	29.2047	0.0781877
	S2-2	5	0.0464727	1	0.00526094	0.0258515	10.961	0.0412118	33	0.116115	0.0467288	19.813	0.0696427
	S2-3	2	0.0164082	1	0.00444306	0.283532	120.217	0.0119652	36	0.108473	0.00140923	0.597515	0.0920647
	S2-4	3	0.0187559	0	0	0.255958	108.526	0.0187559	44	0.125553	5.48981e-05	0.0232768	0.106797
Ornatilinea	S2-1	0	0	0	0	1	424	0	51	0.213068	3.97161e-05	0.0168396	0.213068
	S2-2	0	0	0	0	1	424	0	78	0.274455	2.86402e-11	1.21434e-08	0.274455
	S2-3	0	0	0	0	1	424	0	93	0.280222	3.91204e-13	1.65871e-10	0.280222
	S2-4	0	0	0	0	1	424	0	63	0.179769	6.37218e-11	2.7018e-08	0.179769
Rivibacter	S2-1	0	0	0	0	1	424	0	63	0.263202	2.65057e-06	0.00112384	0.263202
	S2-2	0	0	0	0	1	424	0	74	0.26038	6.81615e-11	2.89005e-08	0.26038
	S2-3	0	0	0	0	1	424	0	54	0.162709	7.51978e-08	3.18839e-05	0.162709
	S2-4	0	0	0	0	1	424	0	31	0.0884577	1.53722e-05	0.0065178	0.0884577
Rubrivivax	S2-1	0	0	0	0	1	424	0	89	0.371825	1.24327e-08	5.27147e-06	0.371825
	S2-2	0	0	0	0	1	424	0	149	0.524279	2.52226e-21	1.06944e-18	0.524279
	S2-3	0	0	0	0	1	424	0	106	0.319393	4.85745e-15	2.05956e-12	0.319393
	S2-4	0	0	0	0	1	424	0	70	0.199743	4.78899e-12	2.03053e-09	0.199743
Sva0081_sediment_group	S2-1	78	1.39635	50	0.366005	7.9097e-14	3.35371e-11	1.03034	439	1.83406	0.0234708	9.95163	0.437709
	S2-2	256	2.3794	71	0.373527	4.80362e-55	2.03673e-52	2.00588	687	2.41731	0.853535	361.899	0.0379085
	S2-3	246	2.01821	87	0.386546	3.05181e-47	1.29397e-44	1.63167	815	2.45571	0.00623649	2.64427	0.437494
	S2-4	806	5.03907	274	2.04906	6.96919e-44	2.95494e-41	2.99002	1236	3.52689	2.15405e-15	9.13317e-13	-1.51218
Urania-1B-19_marine_sediment_group	S2-1	0	0	0	0	1	424	0	61	0.254846	4.14573e-06	0.00175779	0.254846
	S2-2	0	0	0	0	1	424	0	103	0.362421	6.09902e-15	2.58598e-12	0.362421
	S2-3	0	0	0	0	1	424	0	185	0.55743	1.4434e-25	6.12e-23	0.55743
	S2-4	0	0	0	0	1	424	0	70	0.199743	4.78899e-12	2.03053e-09	0.199743
